# Supplementary material for: Genome-wide association study reveals major loci for resistance to septoria tritici blotch in a Tunisian durum wheat collection
Source: PLoS One. 2025 Feb 6;20(2):e0310390. doi: 10.1371/journal.pone.0310390 (PMC11801541; doi:10.1371/journal.pone.0310390)
Supplement: S2 Table — (XLSX) [file pone.0310390.s002.xlsx]

## Sheet: Feuil1
Table S2:The raw phenotypic data used in this GWAS analysis
Taxa	TUN_16D	TUN_17D	TUN_MeanD	TUN_16A	TUN_17A	TUN_MeanA	TM_17D	TM_17A	BULK_18D	BULK_18A	DTH_16	DTH_17	DTH_Mean	PHT_16
NGBTUN 1001 CLA	10.65	21.51	16.08	10.36	25.38	17.87	8.01	2.4	-1.43	5.3	120	120	120	80
NGBTUN 1002 CLA	6.98	-0.59	3.19	5.53	10.14	7.84	6.91	7.4	-1.43	0.3	123	119	121	85
NGBTUN 1006 CLA	0.65	31.51	16.08	0.65	28.01	14.33	8.01	2.4	-1.43	0.3	130	120	125	80
NGBTUN 1012 CLA	10.65	21.51	16.08	9.97	23.01	16.49	8.01	2.4	-1.43	0.3	130	91	110.5	87
NGBTUN 1017 CLA	0.65	13.51	7.08	10.94	30.38	20.66	8.01	2.4	-1.43	0.3	120	120	120	97
NGBTUN 1020 CLA	0.65	3.51	2.08	3.63	23.38	13.5	3.91	2.4	-1.43	0.3	123	120	121.5	80
NGBTUN 1022 CLA	0.65	11.51	6.08	-0.03	7.22	3.6	3.91	2.4	-1.43	0.3	122	122	122	90
NGBTUN 1023 CLA	0.65	11.51	6.08	-0.03	20.64	10.31	8.01	2.4	-1.43	0.3	130	122	126	85
NGBTUN 1024 CLA	10.65	41.51	26.08	16.32	42.75	29.53	8.01	12.4	-1.43	10.3	130	123	126.5	90
NGBTUN 1025 CLA	0.65	4.51	2.58	-0.03	24.38	12.18	3.91	2.4	6.52	5.3	125	118	121.5	85
NGBTUN 2433 CLA	2.08	-30.06	-13.99	14.86	4.56	9.71	35.44	37.54	33.57	30.65	150	142	146	145
NGBTUN 2434 CLA	2.08	-20.06	-8.99	11.21	11.92	11.57	25.44	27.54	-1.43	8.15	150	144	147	145
NGBTUN 2441 CLA	2.08	-40.06	-18.99	0.25	-14.92	-7.33	5.44	7.54	18.57	38.15	145	147	146	150
NGBTUN 2442 CLA	2.08	-40.06	-18.99	0.25	-14.92	-7.33	5.44	7.54	-1.43	23.15	150	142	146	125
NGBTUN 2454 CLA	2.08	-40.06	-18.99	0.25	-14.92	-7.33	5.44	7.54	18.57	18.15	150	139	144.5	135
NGBTUN 2464 CLA	12.08	-0.06	6.01	16.21	31.92	24.07	75.44	62.54	28.57	28.15	150	147	148.5	125
NGBTUN 2466 CLA	2.08	-40.06	-18.99	6.98	-5.44	0.77	6.91	7.54	7.14	20.65	130	122	126	85
NGBTUN 2468 CLA	62.08	-0.06	31.01	39.67	29.56	34.61	5.44	7.54	8.57	3.15	120	122	121	85
NGBTUN 2479 CLA	71.23	55.45	63.34	70.83	62.46	66.65	70.44	67.54	45.65	45.65	120	122	121	80
NGBTUN 2492 CLA	12.08	-40.06	-13.99	22.56	-12.29	5.14	5.44	7.54	-1.43	13.15	130	122	126	90
NGBTUN 2503 CLA	52.08	-40.06	6.01	50.25	-14.92	17.67	5.44	7.54	-1.43	3.15	130	123	126.5	92
NGBTUN 2504 CLA	2.08	-40.06	-18.99	0.25	-14.92	-7.33	5.44	7.54	8.57	8.15	120	119	119.5	90
NGBTUN 2515 CLA	2.08	-40.06	-18.99	0.25	-14.92	-7.33	5.44	7.54	-1.43	8.15	130	119	124.5	80
NGBTUN 2516 CLA	12.08	-40.06	-13.99	8.9	-14.92	-3.01	5.44	7.54	-1.43	3.15	130	122	126	90
NGBTUN 2526 CLA	2.08	-40.06	-18.99	0.25	-14.92	-7.33	6.91	7.54	3.15	3.15	120	120	120	85
NGBTUN 2536 CLA	12.08	-40.06	-13.99	5.25	-14.92	-4.83	5.44	7.54	38.57	23.15	120	119	119.5	95
NGBTUN 2545 CLA	2.08	-40.06	-18.99	7.94	-14.92	-3.49	6.91	7.54	10.14	15.65	150	121	135.5	90
NGBTUN 2616 CLA	52.08	29.94	41.01	57.94	54.82	56.38	67.54	87.54	53.15	53.15	130	121	125.5	75
NGBTUN 7696 CLA	NA	NA	NA	NA	NA	NA	NA	NA	NA	NA	NA	NA	NA	NA
NGBTUN 7799 CLA	73.25	80.9	77.08	70.68	76.18	73.43	65.44	63.61	68.57	61.61	122	124	123	70
NGBTUN 7720 CLA	NA	NA	NA	NA	NA	NA	NA	NA	NA	NA	NA	NA	NA	NA
NGBTUN 7721 CLA	62.08	39.94	51.01	65.25	60.08	62.67	85.44	82.54	58.57	60.65	130	125	127.5	70
NGBTUN 7725 CLA	NA	NA	NA	NA	NA	NA	NA	NA	NA	NA	130	122	126	75
NGBTUN 7729 CLA	34.17	82.53	58.35	47.92	72.93	60.43	71.17	64.75	-1.43	23.15	120	126	123	70
NGBTUN 7744 CLA	4.17	12.53	8.35	3.88	5.56	4.72	-8.83	-5.25	8.57	18.15	130	121	125.5	110
NGBTUN 7754 CLA	NA	NA	NA	NA	NA	NA	NA	NA	NA	NA	150	NA	150	120
NGBTUN 7765 CLA	NA	NA	NA	NA	NA	NA	NA	NA	NA	NA	NA	NA	NA	NA
NGBTUN 7766 CLA	NA	NA	NA	NA	NA	NA	NA	NA	NA	NA	120	125	122.5	70
NGBTUN 7780 CLA	74.17	82.53	78.35	73.88	75.3	74.59	NA	NA	58.57	58.15	130	123	126.5	85
NGBTUN 7781 CLA	NA	NA	NA	NA	NA	NA	NA	NA	NA	NA	NA	NA	NA	NA
NGBTUN 7782 CLA	84.17	102.53	93.35	76.58	90.56	83.57	NA	NA	68.57	63.15	130	121	125.5	85
NGBTUN 7783 CLA	84.17	102.53	93.35	74.27	87.93	81.1	NA	NA	68.57	58.15	122	122	122	80
NGBTUN 7786 CLA	74.17	92.53	83.35	75.23	83.19	79.21	NA	NA	78.57	63.15	120	122	121	80
NGBTUN 7787 CLA	64.17	82.53	73.35	65.23	75.56	70.4	71.17	64.75	68.57	58.15	120	123	121.5	80
NGBTUN 7790 CLA	84.17	82.53	83.35	81.58	75.56	78.57	NA	NA	58.57	48.15	120	126	123	75
NGBTUN 7791 CLA	84.17	92.53	88.35	81.58	82.93	82.25	NA	NA	83.57	65.65	130	127	128.5	84
NGBTUN 7794 CLA	74.17	92.53	83.35	76.58	80.56	78.57	NA	NA	68.57	53.15	122	124	123	75
NGBTUN 7798 CLA	64.17	92.53	78.35	67.92	80.56	74.24	NA	NA	58.57	63.15	120	122	121	70
NGBTUN 7824 CLA	4.17	92.53	48.35	3.88	82.93	43.41	71.17	64.75	48.57	43.15	145	145	145	155
NGBTUN 7881 CLA	34.17	92.53	63.35	42.54	82.93	62.73	71.17	64.75	68.57	58.15	145	125	135	130
NGBTUN 7890 CLA	14.17	62.53	38.35	22.92	57.67	40.29	71.17	64.75	2.14	15.3	145	131	138	130
NGBTUN 8033 CLA	66.96	77.69	72.32	63.39	73.05	68.22	77.73	73.87	40.11	35.3	145	145	145	120
NGBTUN 8040 CLA	70.65	75.8	73.23	66.54	69.4	67.97	NA	NA	22.14	25.3	145	142	143.5	125
NGBTUN 8041 CLA	70.65	75.8	73.23	64.23	72.03	68.13	NA	NA	22.14	30.3	145	140	142.5	130
NGBTUN 8049 CLA	70.65	75.8	73.23	72.89	74.4	73.64	NA	NA	52.14	45.3	145	138	141.5	130
NGBTUN 8101 CLA	80.65	75.8	78.23	70.58	72.03	71.31	NA	NA	62.14	50.3	145	141	143	135
NGBTUN 8109 CLA	70.65	75.8	73.23	67.89	74.4	71.14	74.01	63.26	72.14	60.3	145	136	140.5	113
NGBTUN 8110 CLA	70.65	85.8	78.23	57.89	76.77	67.33	NA	NA	57.14	62.8	145	137	141	130
NGBTUN 8117 CLA	60.65	75.8	68.23	60.58	71.77	66.17	NA	NA	52.14	55.3	145	137	141	123
NGBTUN 8192 CLA	80.65	75.8	78.23	74.23	72.03	73.13	NA	NA	77.14	67.8	123	127	125	85
NGBTUN 8122 CLA	70.65	75.8	73.23	58.85	62.3	60.57	77.73	73.87	40.11	40.3	145	143	144	110
NGBTUN 8123 CLA	60.65	85.8	73.23	62.5	72.3	67.4	NA	NA	57.14	47.8	126	123	124.5	75
NGBTUN 8125 CLA	80.65	85.8	83.23	81.54	79.4	80.47	67.54	NA	65.3	65.3	126	121	123.5	70
NGBTUN 8134 CLA	0.65	5.8	3.23	11.16	21.24	16.2	-5.99	-6.74	77.14	52.8	126	121	123.5	65
NGBTUN 8135 CLA	70.65	65.8	68.23	65.58	64.4	64.99	NA	NA	82.14	70.3	126	122	124	80
NGBTUN 8143 CLA	80.65	85.8	83.23	70.58	76.77	73.67	NA	NA	82.14	65.3	126	121	123.5	78
NGBTUN 8152 CLA	80.65	85.8	83.23	74.23	76.77	75.5	NA	NA	92.14	75.3	126	121	123.5	85
NGBTUN 8153 CLA	80.65	75.8	78.23	70.58	69.4	69.99	NA	NA	82.14	77.8	126	124	125	80
NGBTUN 8161 CLA	80.65	75.8	78.23	74.23	72.03	73.13	54.01	53.26	72.14	65.3	126	123	124.5	82
NGBTUN 8169 CLA	80.65	75.8	78.23	74.23	71.77	73	67.54	NA	65.3	65.3	126	121	123.5	80
NGBTUN 8170 CLA	70.65	75.8	73.23	71.54	69.4	70.47	67.54	NA	70.3	70.3	126	122	124	90
NGBTUN 8177 CLA	73.29	80.84	77.07	71.95	74.42	73.18	81.17	79.75	60.21	65.3	126	122	124	100
NGBTUN 8221 CLA	60.65	75.8	68.23	44.23	74.4	59.32	64.01	58.26	80	53.87	135	124	129.5	80
NGBTUN 8412 CLA	0.65	85.8	43.23	0.19	62.82	31.51	74.01	63.26	80	53.87	150	129	139.5	115
NGBTUN 8447 CLA	-5.06	74.37	34.65	11.82	54.36	33.09	NA	NA	40	38.87	150	149	149.5	120
NGBTUN 8539 CLA	67.7	64.37	66.03	65.11	65.68	65.39	75.68	68.97	48.87	48.87	135	127	131	75
NGBTUN 8200 CLA	73.51	71.51	72.51	72.88	69.46	71.17	61.87	56.47	75.71	58.51	123	127	125	120
NGBTUN 8547 CLA	64.94	74.37	69.65	65.85	73.31	69.58	46.87	38.97	65	51.37	150	148	149	140
NGBTUN 8549 CLA	64.94	84.37	74.65	52.58	75.68	64.13	36.87	33.97	55	48.87	125	128	126.5	80
NGBTUN 8553 CLA	74.94	74.37	74.65	77.2	73.31	75.26	61.87	63.97	55.71	46.37	130	128	129	75
NGBTUN 8554 CLA	74.94	84.37	79.65	73.55	80.94	77.24	65.44	73.97	45.26	53.87	130	128	129	77
NGBTUN 8557 CLA	74.94	84.37	79.65	69.89	80.94	75.42	76.87	63.97	60	53.87	125	127	126	70
NGBTUN 8558 CLA	NA	NA	NA	NA	NA	NA	NA	NA	NA	NA	130	126	128	65
NGBTUN 8559 CLA	NA	NA	NA	NA	NA	NA	NA	NA	NA	NA	120	121	120.5	70
NGBTUN 8560 CLA	64.94	64.37	64.65	63.55	63.05	63.3	61.87	48.97	55.71	58.87	130	148	139	105
NGBTUN 8561 CLA	24.94	54.37	39.65	20.85	58.05	39.45	-3.13	-6.03	33.87	33.87	150	147	148.5	130
NGBTUN 8562 CLA	34.94	34.37	34.65	40.47	32.52	36.5	-3.13	-6.03	30	33.87	145	149	147	120
NGBTUN 8563 CLA	14.94	44.37	29.65	30.47	37.52	34	-3.13	-6.03	0	8.87	145	150	147.5	130
NGBTUN 8564 CLA	4.94	34.37	19.65	14.51	34.89	24.7	-3.13	-6.03	30	28.87	145	120	132.5	126
NGBTUN 8572 CLA	24.94	74.37	49.65	34.12	68.31	51.22	-3.13	-6.03	20	23.87	142	144	143	120
NGBTUN 8590 CLA	-5.06	34.37	14.65	19.12	25.42	22.27	-3.13	-6.03	60	48.87	150	142	146	115
NGBTUN 8597 CLA	14.94	24.37	19.65	19.12	38.18	28.65	10.87	-6.03	43.87	43.87	150	139	144.5	125
NGBTUN 8598 CLA	-5.06	4.37	-0.35	15.47	3.57	9.52	-3.13	-6.03	30	23.87	145	104	124.5	118
NGBTUN 8602 CLA	-5.06	4.37	-0.35	11.82	0.94	6.38	-3.13	-6.03	33.87	23.87	142	135	138.5	110
NGBTUN 8603 CLA	14.94	4.37	9.65	21.82	0.94	11.38	-3.13	-6.03	17.8	17.8	150	138	144	115
NGBTUN 8614 CLA	-5.06	34.37	14.65	-2.8	35.15	16.18	-3.13	-6.03	50	43.87	150	141	145.5	125
NGBTUN 8625 CLA	54.94	74.37	64.65	54.12	73.31	63.72	76.87	68.97	60	43.87	150	142	146	125
NGBTUN 8626 CLA	4.94	24.37	14.65	5.85	30.68	18.27	15.87	13.97	33.87	33.87	150	143	146.5	100
NGBTUN 8627 CLA	4.94	24.37	14.65	16.82	23.31	20.06	26.87	33.97	38.24	38.24	158	142	150	100
NGBTUN 8641 CLA	-5.06	14.37	4.65	-1.45	5.94	2.24	26.87	18.97	50	38.87	150	140	145	115
NGBTUN 8654 CLA	24.94	64.37	44.65	17.2	56.21	36.7	-3.13	-6.03	30	33.87	150	136	143	127
NGBTUN 8673 CLA	4.94	34.37	19.65	10.85	35.68	23.27	56.87	38.97	50	43.87	142	143	142.5	116
NGBTUN 8687 CLA	5.94	27.37	16.65	14.89	38.18	26.54	26.87	33.97	46.37	46.37	150	137	143.5	135
NGBTUN 8231 CLA	80.65	65.8	73.23	74.23	64.4	69.32	NA	NA	30	33.87	123	127	125	105
NGBTUN 8239 CLA	80.65	45.8	63.23	77.89	44.4	61.14	NA	NA	70	43.87	126	130	128	80
NGBTUN 8191 CLA	80.65	75.8	78.23	70.58	72.03	71.31	65.44	53.26	58.57	62.8	123	127	125	80
NGBTUN 8230 CLA	70.65	85.8	78.23	69.23	79.4	74.32	NA	NA	80	58.87	123	124	123.5	65
NGBTUN 8210 CLA	80.65	75.8	78.23	77.89	71.77	74.83	NA	NA	80	63.87	123	126	124.5	80
NGBTUN 8220 CLA	80.65	75.8	78.23	77.89	74.4	76.14	NA	NA	80	58.87	123	127	125	100
NGBTUN 8268 CLA	80.65	75.8	78.23	70.58	69.4	69.99	NA	NA	70	53.87	123	127	125	125
NGBTUN 8240 CLA	60.65	95.8	78.23	65.19	89.66	77.43	71.03	NA	53.87	53.87	123	126	124.5	85
Modern	78.33	76.67	77.5	75.03	78.51	76.77	80	74.17	62.8	62.8	NA	125	NA	63.88
Modern	NA	NA	NA	NA	NA	NA	NA	NA	NA	NA	NA	NA	NA	NA
Modern	63.33	133.5	98.42	61.09	96.88	78.99	45.33	46	51.67	63.51	NA	124	NA	93.99
Modern	66.67	78.33	72.5	61.99	77.85	69.92	76.67	69.17	58.33	65.3	NA	121	NA	88.88
Modern	61.67	75	68.33	61.76	72.81	67.28	76.67	70.83	48.75	62.8	NA	121	NA	91.88
Modern	71.67	73.33	72.5	72.24	73.73	72.99	68.33	62.5	55.83	52.5	NA	NA	NA	NA
NGBTUN 1095 CLA	0.65	11.51	6.08	3.63	5.91	4.77	8.01	2.4	8.15	8.15	150	150	150	130
NGBTUN 1096 CLA	0.65	31.51	16.08	-0.03	27.75	13.86	8.01	2.4	78.57	50.3	150	149	149.5	140
NGBTUN 1097 CLA	0.65	3.51	2.08	-0.03	25.38	12.68	53.01	47.4	8.57	10.3	150	149	149.5	120
NGBTUN 1098 CLA	0.65	1.51	1.08	-0.03	27.38	13.68	53.01	87.4	20.3	30.3	142	149	145.5	120
NGBTUN 1102 CLA	30.65	41.51	36.08	29.4	45.12	37.26	8.01	2.4	48.57	25.3	150	149	149.5	120
NGBTUN 1106 CLA	0.65	81.51	41.08	-0.03	70.91	35.44	8.01	2.4	-1.43	0.3	142	149	145.5	125
NGBTUN 1110 CLA	0.65	31.51	16.08	-0.03	30.12	15.05	8.01	2.4	10.15	10.15	142	149	145.5	135
NGBTUN 1113 CLA	0.65	91.51	46.08	-0.03	80.91	40.44	8.01	7.4	-1.43	10.3	142	129	135.5	125
NGBTUN 1114 CLA	0.65	81.51	41.08	-0.03	70.91	35.44	8.01	2.4	-1.43	5.3	142	132	137	130
NGBTUN 1117 CLA	0.65	11.51	6.08	-0.03	5.91	2.94	8.01	2.4	-1.43	25.3	150	131	140.5	120
NGBTUN 1121 CLA	10.65	31.51	21.08	8.63	34.85	21.74	8.01	2.4	-1.43	17.8	142	136	139	130
NGBTUN 1124 CLA	10.65	31.51	21.08	9.01	30.12	19.56	8.01	2.4	-1.43	27.8	142	136	139	125
NGBTUN 1126 CLA	60.65	81.51	71.08	61.32	73.27	67.3	8.01	2.4	8.57	5.3	142	137	139.5	120
NGBTUN 1208 CLA	40.65	11.51	26.08	44.97	13.01	28.99	58.01	52.4	18.57	40.3	142	128	135	115
NGBTUN 1215 CLA	0.65	81.51	41.08	21.71	73.27	47.49	88.01	42.4	78.57	65.3	142	136	139	110
NGBTUN 1338 CLA	80.65	91.51	86.08	77.67	80.91	79.29	88.01	77.4	48.57	45.3	142	129	135.5	110
NGBTUN 1352 CLA	90.65	91.51	91.08	79.01	83.27	81.14	88.01	77.4	48.57	55.3	145	128	136.5	100
NGBTUN 1357 CLA	70.65	101.51	86.08	61.71	93.54	77.62	88.01	72.4	28.57	30.3	145	128	136.5	115
NGBTUN 1375 CLA	40.65	81.51	61.08	42.67	73.27	57.97	8.01	2.4	18.57	20.3	145	128	136.5	110
NGBTUN 1379 CLA	70.65	101.51	86.08	64.01	88.54	76.27	78.01	67.4	58.57	40.3	142	128	135	105
NGBTUN 1380 CLA	60.65	101.51	81.08	66.32	88.54	77.43	88.01	77.4	68.57	70.3	139	128	133.5	105
NGBTUN 1381 CLA	80.65	91.51	86.08	74.01	80.64	77.33	88.01	77.4	58.57	40.3	142	127	134.5	105
NGBTUN 1383 CLA	0.65	81.51	41.08	1.32	68.54	34.93	58.01	52.4	48.57	40.3	142	128	135	92
NGBTUN 1384 CLA	90.65	101.51	96.08	74.01	91.17	82.59	88.01	72.4	68.57	60.3	142	127	134.5	115
NGBTUN 1385 CLA	30.65	91.51	61.08	28.05	85.91	56.98	88.01	77.4	38.57	40.3	142	127	134.5	115
NGBTUN 1386 CLA	70.65	91.51	81.08	69.97	85.91	77.94	98.01	52.4	53.57	47.8	142	128	135	110
NGBTUN 1387 CLA	50.65	61.51	56.08	56.32	58.01	57.17	78.01	62.4	28.57	50.3	142	129	135.5	110
NGBTUN 1388 CLA	90.65	91.51	91.08	86.32	80.64	83.48	88.01	67.4	68.57	55.3	142	129	135.5	110
NGBTUN 1389 CLA	90.65	101.51	96.08	89.97	88.54	89.26	68.01	62.4	48.57	40.3	142	128	135	100
NGBTUN 1391 CLA	60.65	101.51	81.08	62.67	86.17	74.42	88.01	82.4	28.57	30.3	142	128	135	105
NGBTUN 1392 CLA	90.65	101.51	96.08	81.32	86.17	83.74	78.01	67.4	58.57	45.3	142	129	135.5	105
NGBTUN 1418 CLA	70.65	91.51	81.08	55.36	78.54	66.95	78.01	77.4	33.57	27.8	143	131	137	95
NGBTUN 1421 CLA	67.5	85.86	76.68	60.23	72.84	66.54	74.5	73.08	NA	NA	142	127	134.5	100
NGBTUN 1423 CLA	57.5	55.86	56.68	54.85	44.95	49.9	24.5	23.08	NA	NA	142	128	135	105
NGBTUN 1773 CLA	67.5	95.86	81.68	67.54	83.11	75.32	84.5	88.08	70.71	56.01	145	129	137	115
NGBTUN 1774 CLA	47.5	75.86	61.68	32.54	60.74	46.64	54.5	53.08	30.71	28.51	145	128	136.5	120
NGBTUN 1833 CLA	67.5	95.86	81.68	67.54	85.74	76.64	84.5	83.08	40.71	33.51	142	129	135.5	118
NGBTUN 1892 CLA	67.5	75.86	71.68	66.19	72.84	69.52	84.5	83.08	80.71	58.51	150	154	152	70
NGBTUN 1978 CLA	67.5	85.86	76.68	60.23	75.21	67.72	81.17	78.08	60.21	61.01	130	126	128	125
NGBTUN 1979 CLA	67.5	85.86	76.68	71.19	80.47	75.83	84.5	78.08	70.71	58.51	130	127	128.5	80
NGBTUN 1981 CLA	57.5	75.86	66.68	55.23	70.47	62.85	74.5	78.08	90.71	73.51	130	127	128.5	90
NGBTUN 1982 CLA	77.5	75.86	76.68	79.85	72.84	76.34	81.17	78.08	60.21	61.01	120	127	123.5	90
NGBTUN 1983 CLA	77.5	85.86	81.68	76.19	75.21	75.7	81.17	83.08	50.21	53.51	120	126	123	90
NGBTUN 2150 CLA	77.5	75.86	76.68	76.19	68.11	72.15	94.5	88.08	NA	NA	150	154	152	97
NGBTUN 2201 CLA	47.5	45.86	46.68	38.88	44.95	41.92	84.5	83.08	60.71	38.51	145	131	138	130
NGBTUN 2202 CLA	-2.5	5.86	1.68	5.81	9.95	7.88	4.5	8.08	0.71	8.51	145	149	147	125
NGBTUN 2213 CLA	-2.5	55.86	26.68	-1.5	39.68	19.09	4.5	8.08	0.71	18.51	142	128	135	85
NGBTUN 2214 CLA	-2.5	5.86	1.68	-1.5	7.58	3.04	24.5	18.08	60.71	48.51	135	129	132	105
NGBTUN 2271 CLA	NA	NA	NA	NA	NA	NA	NA	NA	NA	NA	142	NA	142	120
NGBTUN 2272 CLA	67.5	85.86	76.68	56.58	75.47	66.03	74.5	78.08	80.71	78.51	145	91	118	85
NGBTUN 2305 CLA	77.5	85.86	81.68	72.54	75.47	74.01	71.03	73.08	58.51	58.51	135	128	131.5	80
NGBTUN 2313 CLA	32.08	-0.06	16.01	22.94	27.19	25.06	85.44	67.54	70.71	53.51	150	147	148.5	130
NGBTUN 2314 CLA	42.08	-0.06	21.01	27.46	29.56	28.51	35.44	32.54	NA	NA	150	148	149	145
NGBTUN 2321 CLA	32.08	-20.06	6.01	19.29	9.29	14.29	5.44	7.54	30.71	18.51	150	143	146.5	125
NGBTUN 2322 CLA	42.08	-10.06	16.01	27.94	11.92	19.93	15.44	17.54	15.71	21.01	145	144	144.5	125
NGBTUN 2326 CLA	32.08	-10.06	11.01	31.6	14.29	22.94	15.44	17.54	0.71	13.51	150	145	147.5	118
NGBTUN 2329 CLA	2.08	-40.06	-18.99	0.25	-14.92	-7.33	5.44	7.54	8.87	8.87	145	147	146	120
NGBTUN 2332 CLA	12.08	-40.06	-13.99	16.6	-14.92	0.84	5.44	7.54	0.71	23.51	150	147	148.5	120
NGBTUN 2333 CLA	42.08	-10.06	16.01	24.29	14.29	19.29	5.44	12.54	0.71	18.51	150	135	142.5	125
NGBTUN 2334 CLA	52.08	-10.06	21.01	42.94	17.19	30.06	45.44	32.54	NA	NA	145	136	140.5	125
NGBTUN 2353 CLA	67.08	39.94	53.51	54.48	61.13	57.81	90.44	77.54	65.71	56.01	150	144	147	150
NGBTUN 2354 CLA	62.08	39.94	51.01	50.63	59.82	55.23	0	77.54	65.71	65.71	150	144	147	135
NGBTUN 2361 CLA	52.08	29.94	41.01	65.25	57.45	61.35	85.44	77.54	0.71	18.51	150	148	149	115
NGBTUN 2362 CLA	82.08	29.94	56.01	80.25	57.45	68.85	95.44	82.54	0.71	16.01	150	149	149.5	155
NGBTUN 1026 CLA	70.65	91.51	81.08	64.01	83.54	73.77	98.01	77.4	68.57	55.3	150	149	149.5	130
NGBTUN 1027 CLA	60.65	81.51	71.08	55.36	68.54	61.95	78.01	62.4	28.57	20.3	150	149	149.5	120
NGBTUN 1033 CLA	50.65	91.51	71.08	57.67	83.27	70.47	98.01	82.4	48.57	40.3	150	149	149.5	150
NGBTUN 1036 CLA	70.65	101.51	86.08	71.32	88.54	79.93	98.01	87.4	73.57	52.8	150	149	149.5	120
NGBTUN 1045 CLA	30.65	101.51	66.08	47.67	93.54	70.6	78.01	67.4	63.57	52.8	150	149	149.5	105
NGBTUN 1047 CLA	60.65	101.51	81.08	66.32	93.54	79.93	88.01	77.4	78.57	55.3	150	149	149.5	115
NGBTUN 1050 CLA	40.65	101.51	71.08	56.32	91.17	73.74	78.01	62.4	43.57	37.8	150	149	149.5	145
NGBTUN 1092 CLA	40.65	101.51	71.08	41.32	93.54	67.43	68.01	67.4	68.57	50.3	150	149	149.5	145
NGBTUN 1094 CLA	30.65	91.51	61.08	47.67	85.91	66.79	88.01	77.4	58.57	52.8	150	149	149.5	145
NGBTUN 1099 CLA	70.65	91.51	81.08	62.67	83.27	72.97	78.01	77.4	68.57	57.8	150	149	149.5	140
NGBTUN 1207 CLA	10.65	81.51	46.08	34.01	75.64	54.83	88.01	42.4	58.57	50.3	142	128	135	130
NGBTUN 1337 CLA	40.65	91.51	66.08	34.97	76.17	55.57	88.01	77.4	48.57	45.3	142	128	135	110
NGBTUN 1382 CLA	60.65	61.51	61.08	53.05	53.27	53.16	78.01	72.4	38.57	42.8	142	128	135	110
NGBTUN 1419 CLA	27.5	75.86	51.68	26.19	68.11	47.15	24.5	23.08	NA	NA	146	128	137	100
NGBTUN 1690 CLA	77.5	95.86	86.68	76.19	80.74	78.46	77.73	78.08	34.3	35.3	145	146	145.5	130
NGBTUN 1778 CLA	67.5	95.86	81.68	63.5	83.37	73.43	84.5	83.08	70.71	61.01	145	128	136.5	125
NGBTUN 1782 CLA	68.65	71.34	70	67.04	69.22	68.13	74.29	83.08	35.23	33.51	142	149	145.5	130
NGBTUN 1783 CLA	77.5	95.86	86.68	76.19	83.11	79.65	84.5	83.08	65.71	51.01	150	154	152	127
NGBTUN 1786 CLA	57.5	95.86	76.68	64.85	83.11	73.98	84.5	88.08	45.71	41.01	142	154	148	155
NGBTUN 1795 CLA	NA	NA	NA	NA	NA	NA	NA	NA	NA	NA	142	149	145.5	130
NGBTUN 1804 CLA	79.79	57.9	68.85	67.26	67.65	67.45	77.81	73.08	55.71	46.01	142	149	145.5	135
NGBTUN 1813 CLA	77.5	85.86	81.68	72.54	75.21	73.87	77.73	78.08	NA	NA	142	148	145	135
NGBTUN 1825 CLA	77.5	85.86	81.68	76.19	78.11	77.15	77.73	78.08	38.51	38.51	142	149	145.5	138
NGBTUN 1836 CLA	67.5	85.86	76.68	64.85	80.47	72.66	83.08	83.08	70.71	43.51	123	149	136	125
NGBTUN 1837 CLA	67.5	75.86	71.68	74.85	70.47	72.66	84.5	83.08	70.71	73.51	145	128	136.5	95
NGBTUN 1839 CLA	67.5	75.86	71.68	67.54	67.84	67.69	94.5	83.08	NA	NA	145	148	146.5	123
NGBTUN 1840 CLA	67.5	85.86	76.68	67.54	78.11	72.82	74.5	78.08	NA	NA	150	148	149	125
NGBTUN 2163 CLA	7.5	35.86	21.68	7.54	34.95	21.24	54.5	48.08	10.71	8.51	145	138	141.5	130
NGBTUN 2176 CLA	17.5	35.86	26.68	27.15	32.05	29.6	4.5	8.08	80.71	68.51	142	130	136	135
NGBTUN 2177 CLA	67.5	75.86	71.68	67.54	70.47	69.01	77.73	73.08	66.01	66.01	145	144	144.5	110
NGBTUN 2190 CLA	67.5	85.86	76.68	57.54	78.11	67.82	77.73	83.08	58.51	58.51	150	145	147.5	130
NGBTUN 2219 CLA	75	75.86	75.43	7.15	70.47	38.81	77.73	83.08	36.01	36.01	142	144	143	106
NGBTUN 2220 CLA	-2.5	5.86	1.68	-1.5	0.47	-0.51	4.5	8.08	18.87	18.87	145	131	138	100
NGBTUN 2221 CLA	7.5	25.86	16.68	11.48	27.58	19.53	4.5	8.08	50.71	43.51	145	146	145.5	140
NGBTUN 2222 CLA	-2.5	25.86	11.68	-1.5	22.32	10.41	4.5	8.08	70.71	53.51	145	130	137.5	115
NGBTUN 2306 CLA	77.5	85.86	81.68	76.19	75.47	75.83	74.5	73.08	NA	NA	145	146	145.5	127
NGBTUN 2335 CLA	52.08	-10.06	21.01	32.94	15.08	24.01	85.44	62.54	0.71	13.51	150	145	147.5	130
NGBTUN 2336 CLA	42.08	29.94	36.01	31.98	44.56	38.27	75.44	57.54	60.71	51.01	150	144	147	130
NGBTUN 2339 CLA	12.08	9.94	11.01	16.98	34.56	25.77	85.44	62.54	NA	NA	150	148	149	125
NGBTUN 2340 CLA	2.08	19.94	11.01	0.25	49.82	25.03	85.44	67.54	35.71	31.01	150	148	149	130
NGBTUN 2343 CLA	12.08	-0.06	6.01	12.94	32.19	22.56	45.44	47.54	NA	NA	150	146	148	125
NGBTUN 2344 CLA	52.08	9.94	31.01	34.29	39.56	36.92	85.44	72.54	50.71	38.51	150	148	149	135
NGBTUN 2348 CLA	32.08	-0.06	16.01	36.21	29.82	33.01	85.44	72.54	60.71	43.51	150	148	149	126
NGBTUN 2351 CLA	52.08	19.94	36.01	40.25	42.19	41.22	85.44	72.54	70.71	43.51	150	145	147.5	130
NGBTUN 2352 CLA	32.08	19.94	26.01	31.98	44.82	38.4	85.44	77.54	NA	NA	150	145	147.5	120
NGBTUN 2393 CLA	2.08	-30.06	-13.99	0.25	2.19	1.22	5.44	7.54	60.71	43.51	150	134	142	130
NGBTUN 2394 CLA	32.08	-20.06	6.01	28.9	11.92	20.41	5.44	7.54	80.71	63.51	145	135	140	140
NGBTUN 2402 CLA	82.08	39.94	61.01	78.9	60.08	69.49	85.44	77.54	40.71	63.51	150	137	143.5	130
NGBTUN 2403 CLA	72.08	39.94	56.01	69.29	60.08	64.68	85.44	77.54	40.71	43.51	150	141	145.5	118
NGBTUN 2408 CLA	62.08	29.94	46.01	51.98	55.08	53.53	77.73	77.54	NA	NA	150	143	146.5	115
NGBTUN 2409 CLA	72.08	29.94	51.01	67.94	52.45	60.2	35.44	27.54	20.71	21.01	145	133	139	135
NGBTUN 2416 CLA	82.08	39.94	61.01	76.6	62.71	69.65	95.44	87.54	10.71	18.51	150	141	145.5	128
NGBTUN 2424 CLA	82.08	39.94	61.01	76.6	60.08	68.34	85.44	77.54	NA	NA	150	143	146.5	140
NGBTUN 2426 CLA	72.08	39.94	56.01	64.29	62.45	63.37	77.81	82.54	55.71	NA	145	142	143.5	135
NGBTUN 2427 CLA	62.08	-10.06	26.01	45.63	16.66	31.15	5.44	7.54	70.71	58.51	150	138	144	130
NGBTUN 2428 CLA	72.08	49.94	61.01	71.6	67.45	69.52	65.44	67.54	NA	NA	150	145	147.5	135
NGBTUN 2429 CLA	75.05	76.66	75.86	67.26	74.23	70.75	72.59	72.54	24.37	30.65	150	146	148	133
NGBTUN 2430 CLA	42.08	19.94	31.01	41.6	50.08	45.84	75.44	77.54	38.57	43.15	150	144	147	130
NGBTUN 2431 CLA	72.08	39.94	56.01	64.29	62.71	63.5	75.44	77.54	38.57	33.15	150	144	147	135
NGBTUN 2432 CLA	62.08	29.94	46.01	56.6	54.82	55.71	85.44	77.54	58.57	38.15	150	143	146.5	130
NGBTUN 2455 CLA	62.08	19.94	41.01	58.9	47.45	53.18	85.44	77.54	NA	NA	150	141	145.5	145
NGBTUN 2458 CLA	22.08	29.94	26.01	28.9	55.08	41.99	75.44	72.54	NA	NA	150	128	139	125
NGBTUN 2459 CLA	2.08	-40.06	-18.99	4.29	-14.92	-5.32	5.44	7.54	8.15	8.15	150	141	145.5	115
NGBTUN 2462 CLA	2.08	-40.06	-18.99	5.63	-5.44	0.09	5.44	7.54	8.57	8.15	150	149	149.5	120
NGBTUN 2463 CLA	32.08	-0.06	16.01	43.9	29.56	36.73	75.44	57.54	23.57	25.65	150	137	143.5	140
NGBTUN 2465 CLA	12.08	-40.06	-13.99	5.92	-14.92	-4.5	5.44	7.54	8.57	20.65	145	122	133.5	120
NGBTUN 2493 CLA	12.08	-30.06	-8.99	28.52	-7.29	10.62	5.44	7.54	28.57	13.15	130	122	126	95
NGBTUN 7726 CLA	64.17	82.53	73.35	61.58	75.3	68.44	71.17	69.75	38.57	43.15	120	124	122	70
NGBTUN 7730 CLA	74.17	82.53	78.35	67.92	72.93	70.43	71.17	69.75	-1.43	20.65	145	141	143	125
NGBTUN 7731 CLA	4.17	12.53	8.35	3.88	19.77	11.83	-8.83	-5.25	-1.43	3.15	142	130	136	104
NGBTUN 7736 CLA	4.17	22.53	13.35	14.85	12.93	13.89	-8.83	-5.25	-1.43	-1.85	120	119	119.5	105
NGBTUN 7737 CLA	4.17	42.53	23.35	16.19	40.3	28.25	11.17	9.75	-1.43	-1.85	142	131	136.5	130
NGBTUN 7745 CLA	4.17	12.53	8.35	3.88	5.56	4.72	-8.83	-5.25	38.57	38.15	142	127	134.5	105
NGBTUN 7753 CLA	34.17	82.53	58.35	46.58	72.93	59.75	71.17	64.75	63.57	60.65	120	121	120.5	85
NGBTUN 7795 CLA	84.17	92.53	88.35	80.23	80.83	80.53	NA	NA	78.57	68.15	120	119	119.5	85
NGBTUN 7800 CLA	84.17	82.53	83.35	85.23	72.93	79.08	NA	NA	78.57	60.65	130	124	127	85
NGBTUN 7801 CLA	4.17	52.53	28.35	29.85	52.67	41.26	61.17	54.75	58.57	40.65	145	148	146.5	123
NGBTUN 7802 CLA	44.17	42.53	43.35	41.58	40.04	40.81	61.17	54.75	NA	NA	145	149	147	115
NGBTUN 7811 CLA	64.17	102.53	83.35	52.92	90.83	71.87	81.17	74.75	28.57	30.65	150	143	146.5	140
NGBTUN 7812 CLA	74.17	92.53	83.35	66.58	77.67	72.12	71.17	64.75	58.57	40.65	145	140	142.5	142
NGBTUN 7825 CLA	64.17	102.53	83.35	57.54	90.83	74.18	81.17	79.75	68.57	53.15	145	147	146	118
NGBTUN 7838 CLA	14.17	72.53	43.35	16.58	70.3	43.44	81.17	74.75	68.57	48.15	145	140	142.5	116
NGBTUN 7839 CLA	24.17	32.53	28.35	17.92	37.14	27.53	81.17	74.75	18.57	23.15	145	143	144	120
NGBTUN 7850 CLA	24.17	32.53	28.35	20.23	37.4	28.82	61.17	54.75	38.57	33.15	145	142	143.5	118
NGBTUN 7851 CLA	34.17	82.53	58.35	38.88	70.56	54.72	51.17	49.75	58.57	38.15	150	136	143	138
NGBTUN 7862 CLA	54.17	42.53	48.35	42.92	45.04	43.98	31.17	29.75	48.57	40.65	145	149	147	137
NGBTUN 7863 CLA	24.17	52.53	38.35	24.27	52.67	38.47	51.17	44.75	58.57	33.15	145	139	142	130
NGBTUN 8708 CLA	-5.06	44.37	19.65	-2.8	43.05	20.12	46.87	28.97	20	18.87	150	145	147.5	115
NGBTUN 7876 CLA	64.17	82.53	73.35	61.58	68.19	64.88	71.17	64.75	68.57	50.65	145	143	144	120
NGBTUN 7877 CLA	64.17	82.53	73.35	71.58	77.93	74.75	71.17	64.75	58.57	53.15	145	148	146.5	120
NGBTUN 7882 CLA	44.17	62.53	53.35	42.92	52.93	47.93	51.17	44.75	48.57	43.15	145	147	146	120
NGBTUN 7889 CLA	4.17	72.53	38.35	7.54	51.35	29.44	71.17	64.75	42.14	30.3	150	133	141.5	118
NGBTUN 7899 CLA	84.17	92.53	88.35	61.96	85.56	73.76	81.17	79.75	22.14	30.3	150	147	148.5	150
NGBTUN 7903 CLA	74.17	92.53	83.35	56.96	83.19	70.08	81.17	74.75	52.14	45.3	145	128	136.5	146
NGBTUN 8709 CLA	14.94	24.37	19.65	14.51	30.42	22.46	46.87	23.97	30	23.87	150	143	146.5	105
NGBTUN 7907 CLA	24.17	12.53	18.35	26.19	5.56	15.88	31.17	14.75	2.14	2.8	150	149	149.5	122
NGBTUN 7908 CLA	4.17	22.53	13.35	14.85	10.56	12.7	31.17	14.75	42.14	30.3	150	148	149	117
NGBTUN 7909 CLA	4.17	12.53	8.35	11.19	5.56	8.38	-8.83	-5.25	32.14	30.3	158	148	153	120
NGBTUN 7922 CLA	4.17	22.53	13.35	3.88	10.56	7.22	-8.83	-5.25	2.14	10.3	145	148	146.5	115
NGBTUN 7923 CLA	64.17	82.53	73.35	52.92	75.56	64.24	71.17	64.75	42.14	40.3	145	147	146	130
NGBTUN 7939 CLA	4.17	42.53	23.35	14.85	25.3	20.07	11.17	4.75	42.14	35.3	145	150	147.5	115
NGBTUN 7954 CLA	16.33	30.28	23.31	19.19	22.54	20.87	35.45	14.75	21.43	18.15	150	149	149.5	113
NGBTUN 7955 CLA	4.17	47.53	25.85	11.19	30.3	20.75	27.25	24.75	2.14	5.3	150	150	150	120
NGBTUN 7961 CLA	4.17	12.53	8.35	11.88	24.77	18.33	35.45	14.75	5.3	5.3	150	149	149.5	123
NGBTUN 7971 CLA	4.17	52.53	28.35	16	42.4	29.2	-8.83	-5.25	2.14	7.8	145	143	144	107
NGBTUN 7982 CLA	4.17	42.53	23.35	14.85	24.04	19.44	27.25	29.75	6.55	7.8	150	151	150.5	125
NGBTUN 7983 CLA	4.17	42.53	23.35	18.5	34.77	26.64	41.17	29.75	2.14	20.3	150	124	137	120
NGBTUN 7993 CLA	14.17	52.53	33.35	17.54	50.3	33.92	61.17	49.75	22.14	30.3	150	147	148.5	135
NGBTUN 8004 CLA	64.17	52.53	58.35	51.58	47.67	49.62	41.17	34.75	2.14	5.3	145	140	142.5	120
NGBTUN 8005 CLA	74.17	92.53	83.35	75.23	83.19	79.21	72.59	59.75	18.43	10.3	145	144	144.5	135
NGBTUN 8008 CLA	74.17	92.53	83.35	75.23	85.56	80.4	77.73	59.75	NA	NA	145	148	146.5	123
NGBTUN 8009 CLA	84.17	92.53	88.35	70.61	75.56	73.09	51.17	54.75	2.14	10.3	145	147	146	135
NGBTUN 8010 CLA	84.17	92.53	88.35	81.58	82.93	82.25	NA	NA	22.14	20.3	145	141	143	140
NGBTUN 8011 CLA	84.17	92.53	88.35	77.92	80.56	79.24	72.59	64.75	18.43	15.3	145	146	145.5	135
NGBTUN 8017 CLA	84.17	82.53	83.35	77.92	77.93	77.93	72.59	65.68	18.43	20.3	145	146	145.5	136
NGBTUN 8024 CLA	74.17	92.53	83.35	64.27	80.83	72.55	NA	NA	42.14	35.3	145	136	140.5	130
NGBTUN 8025 CLA	84.17	92.53	88.35	72.92	83.19	78.06	NA	NA	2.14	15.3	150	150	150	125
NGBTUN 8050 CLA	80.65	75.8	78.23	77.89	72.03	74.96	77.73	73.87	40.11	35.3	145	138	141.5	140
NGBTUN 8059 CLA	70.65	75.8	73.23	71.54	72.03	71.79	77.73	73.87	12.55	15.3	145	138	141.5	130
NGBTUN 8071 CLA	70.65	75.8	73.23	65.58	69.66	67.62	77.73	73.87	40.11	45.3	150	143	146.5	125
NGBTUN 8075 CLA	70.65	75.8	73.23	71.54	74.4	72.97	77.73	73.87	40.11	50.3	145	144	144.5	132
NGBTUN 8076 CLA	70.65	85.8	78.23	60.58	82.03	71.31	NA	NA	17.14	27.8	145	138	141.5	130
NGBTUN 8077 CLA	70.65	75.8	73.23	72.89	71.77	72.33	NA	NA	17.14	22.8	145	144	144.5	130
NGBTUN 8083 CLA	60.65	75.8	68.23	64.23	71.77	68	NA	NA	22.14	25.3	150	142	146	122
NGBTUN 8084 CLA	80.65	75.8	78.23	77.89	71.77	74.83	NA	NA	42.14	35.3	150	142	146	118
NGBTUN 8091 CLA	70.65	85.8	78.23	54.62	76.77	65.69	72.59	65.68	24.37	30.65	150	135	142.5	125
NGBTUN 8092 CLA	50.65	75.8	63.23	54.23	69.4	61.82	NA	NA	22.14	20.3	150	136	143	130
NGBTUN 8100 CLA	30.65	45.8	38.23	25.58	38.61	32.1	NA	NA	2.14	10.3	145	136	140.5	118
NGBTUN 8118 CLA	70.65	75.8	73.23	65.58	72.03	68.81	NA	NA	32.14	35.3	145	148	146.5	130
NGBTUN 8178 CLA	70.65	85.8	78.23	66.54	77.03	71.79	74.29	73.26	35.3	35.3	142	122	132	140
NGBTUN 8183 CLA	0.65	85.8	43.23	0.19	82.03	41.11	74.01	68.26	42.14	30.3	130	122	126	70
NGBTUN 8184 CLA	70.65	75.8	73.23	72.89	77.03	74.96	NA	NA	72.14	70.3	126	127	126.5	95
NGBTUN 8185 CLA	0.65	5.8	3.23	11.16	18.61	14.88	14.01	3.26	12.14	20.3	130	127	128.5	75
NGBTUN 8201 CLA	70.65	85.8	78.23	69.23	82.03	75.63	74.29	58.97	35.3	35.3	145	143	144	75
NGBTUN 8209 CLA	80.65	85.8	83.23	74.23	79.14	76.69	NA	NA	75	61.37	123	126	124.5	76
NGBTUN 8238 CLA	0.65	5.8	3.23	22.12	2.03	12.08	-5.99	-6.74	0	8.87	135	129	132	85
NGBTUN 8241 CLA	80.65	85.8	83.23	70.58	76.77	73.67	NA	NA	60	48.87	126	127	126.5	85
NGBTUN 8257 CLA	40.65	75.8	58.23	57.89	71.77	64.83	NA	NA	60	43.87	126	128	127	70
NGBTUN 8308 CLA	70.65	65.8	68.23	65.19	66.77	65.98	NA	NA	60	43.87	150	138	144	122
NGBTUN 8309 CLA	50.65	65.8	58.23	55.19	69.14	62.17	NA	NA	60	43.87	150	149	149.5	120
NGBTUN 8324 CLA	70.65	75.8	73.23	54.23	71.77	63	NA	NA	55	36.37	150	147	148.5	120
NGBTUN 8326 CLA	10.65	75.8	43.23	28.46	74.4	51.43	74.01	63.26	30	23.87	150	148	149	125
NGBTUN 8340 CLA	70.65	65.8	68.23	59.23	62.03	60.63	64.01	63.26	60	43.87	150	147	148.5	108
NGBTUN 8718 CLA	-5.06	14.37	4.65	4.51	20.68	12.59	16.87	8.97	30	28.87	150	145	147.5	100
NGBTUN 8349 CLA	50.65	85.8	68.23	53.85	77.3	65.57	74.01	63.26	50	38.87	150	142	146	115
NGBTUN 8356 CLA	70.65	65.8	68.23	67.5	62.03	64.77	NA	NA	NA	NA	150	149	149.5	105
NGBTUN 8729 CLA	24.94	24.37	24.65	26.82	30.68	28.75	26.87	13.97	40	33.87	150	144	147	95
NGBTUN 8366 CLA	20.65	65.8	43.23	33.46	64.4	48.93	NA	NA	70	48.87	150	143	146.5	125
NGBTUN 8370 CLA	10.65	75.8	43.23	28.46	74.4	51.43	NA	NA	80	53.87	150	143	146.5	125
NGBTUN 8373 CLA	60.65	85.8	73.23	61.54	84.4	72.97	64.01	58.26	55	46.37	150	140	145	127
NGBTUN 8374 CLA	70.65	75.8	73.23	70.19	71.77	70.98	74.29	63.26	38.87	38.87	150	143	146.5	105
NGBTUN 8413 CLA	-2.2	10.08	3.94	-1.3	2.03	0.37	50.44	26.11	20	28.87	150	150	150	110
NGBTUN 8419 CLA	0.65	65.8	33.23	0.19	47.82	24.01	54.01	43.26	50	38.87	150	149	149.5	120
NGBTUN 8420 CLA	0.65	35.8	18.23	11.16	27.3	19.23	35.45	43.26	21.43	18.15	150	143	146.5	117
NGBTUN 8427 CLA	-5.06	4.37	-0.35	4.51	0.94	2.73	-3.13	-6.03	20	28.87	150	149	149.5	110
NGBTUN 8428 CLA	-5.06	4.37	-0.35	-2.8	0.94	-0.93	-3.13	-6.03	0	13.87	150	150	150	115
NGBTUN 8436 CLA	14.94	4.37	9.65	18.16	0.94	9.55	16.87	3.97	60	43.87	150	143	146.5	115
NGBTUN 8444 CLA	-5.06	14.37	4.65	-2.8	5.94	1.57	16.87	3.97	20.3	20.3	150	144	147	110
NGBTUN 8446 CLA	-5.06	14.37	4.65	-2.8	5.94	1.57	50.44	26.11	20	28.87	150	119	134.5	105
NGBTUN 8448 CLA	74.94	74.37	74.65	64.89	70.94	67.92	76.87	63.97	40	48.87	150	147	148.5	135
NGBTUN 8449 CLA	74.94	74.37	74.65	69.89	73.31	71.6	74.29	63.97	38.87	38.87	150	147	148.5	135
NGBTUN 8464 CLA	74.94	74.37	74.65	70.85	73.31	72.08	76.87	68.97	NA	NA	145	146	145.5	110
NGBTUN 8472 CLA	54.94	14.37	34.65	49.12	18.05	33.59	26.87	8.97	30	28.87	145	147	146	135
NGBTUN 8482 CLA	74.94	74.37	74.65	68.55	73.31	70.93	86.87	68.97	30	33.87	145	147	146	120
NGBTUN 8492 CLA	54.94	54.37	54.65	58.55	58.05	58.3	74.29	63.97	39.81	41.37	145	148	146.5	135
NGBTUN 8501 CLA	74.94	54.37	64.65	72.2	58.05	65.12	74.29	58.97	45.63	48.87	145	146	145.5	135
NGBTUN 8512 CLA	64.94	54.37	59.65	58.55	58.05	58.3	74.29	43.97	45.63	46.37	150	144	147	133
NGBTUN 8524 CLA	64.94	74.37	69.65	61.24	73.31	67.27	77.73	63.97	33.87	33.87	150	143	146.5	125
NGBTUN 8532 CLA	64.94	84.37	74.65	59.89	78.31	69.1	77.73	63.97	31.37	31.37	150	145	147.5	115
NGBTUN 8533 CLA	44.94	84.37	64.65	44.51	78.31	61.41	76.87	68.97	60	43.87	150	145	147.5	125
NGBTUN 8536 CLA	54.94	84.37	69.65	49.89	80.94	65.42	76.87	68.97	65	51.37	150	144	147	135
NGBTUN 8537 CLA	24.94	94.37	59.65	38.16	88.57	63.37	76.87	68.97	60	43.87	150	145	147.5	146
NGBTUN 8538 CLA	4.94	74.37	39.65	29.12	70.94	50.03	76.87	68.97	50	48.87	150	145	147.5	120
NGBTUN 8542 CLA	64.94	64.37	64.65	67.2	60.68	63.94	76.87	63.97	55	41.37	150	149	149.5	120
NGBTUN 8543 CLA	44.94	4.37	24.65	40.47	12.79	26.63	16.87	8.97	20	13.87	150	148	149	130
NGBTUN 8545 CLA	24.94	64.37	44.65	41.82	65.68	53.75	66.87	58.97	20	23.87	150	147	148.5	120
NGBTUN 8546 CLA	64.94	64.37	64.65	65.85	65.68	65.77	56.87	48.97	NA	NA	135	146	140.5	125
NGBTUN 8555 CLA	74.94	84.37	79.65	73.55	80.94	77.24	76.87	58.97	80	58.87	130	125	127.5	78
NGBTUN 8556 CLA	74.94	84.37	79.65	74.89	80.94	77.92	66.87	58.97	70	53.87	135	126	130.5	70
NGBTUN 8582 CLA	-5.06	4.37	-0.35	0.85	0.94	0.9	-3.13	-6.03	0	3.87	150	144	147	120
NGBTUN 8606 CLA	-5.06	34.37	14.65	8.16	37.79	22.97	-3.13	-6.03	17.8	17.8	150	141	145.5	120
NGBTUN 8622 CLA	4.94	44.37	24.65	5.85	58.57	32.21	66.87	53.97	50	38.87	150	143	146.5	122
NGBTUN 8634 CLA	4.94	14.37	9.65	7.2	5.94	6.57	26.87	18.97	0	8.87	150	141	145.5	110
NGBTUN 8648 CLA	4.94	44.37	24.65	7.2	43.31	25.26	-3.13	-1.03	35	31.37	150	139	144.5	135
NGBTUN 8660 CLA	14.94	34.37	24.65	15.85	35.68	25.77	76.87	63.97	70	48.87	150	137	143.5	130
NGBTUN 8675 CLA	4.94	34.37	19.65	10.85	35.94	23.4	-3.13	13.97	18.87	18.87	150	131	140.5	118
NGBTUN 8676 CLA	54.94	74.37	64.65	46.24	73.31	59.77	76.87	63.97	40	38.87	142	144	143	135
NGBTUN 8679 CLA	54.94	44.37	49.65	42.58	48.05	45.32	56.87	53.97	NA	NA	142	140	141	130
NGBTUN 8688 CLA	64.94	84.37	74.65	64.51	80.94	72.73	46.87	48.97	30	23.87	150	136	143	135
NGBTUN 8699 CLA	64.94	64.37	64.65	65.85	49.89	57.87	56.87	33.97	30	33.87	150	142	146	125
NGBTUN 8700 CLA	-5.06	34.37	14.65	19.12	30.15	24.64	46.87	28.97	40	33.87	150	144	147	115
NGBTUN 2466 CLA	2.08	-40.06	-18.99	0.25	-14.92	-7.33	5.44	7.54	23.57	25.65	130	121	125.5	90
TUN, TUN06 isolate; TM, TM220 isolate; BULK, mixture of isolates; DTH, days to heading; PHT, plant height (cm); 16; 2016; 17, 2017; 18; 2018; mean; average of two years of study; D, disease severity (unit?); A, relative area under disease progress curve (RAUDPC)
