# Supplementary material for: Genome-wide association study reveals major loci for resistance to septoria tritici blotch in a Tunisian durum wheat collection
Source: PLoS One. 2025 Feb 6;20(2):e0310390. doi: 10.1371/journal.pone.0310390 (PMC11801541; doi:10.1371/journal.pone.0310390)
Supplement: S3 Table — (XLSX) [file pone.0310390.s003.xlsx]

## Sheet: Feuil1
Table S3: List of 59 significant marker-trait associations (MTAs) associated with Septoria tritici blotch (STB) resistance in durum wheat across different isolates of Zymoseptoria tritici and morphological traits
SN	Trait	SNP	Chromosome	Position 10-6(cM)	P.value	maf	nobs	position(Mb)	FDR_Adjusted_P.values	effect	Log10.Pvalue	PVE (R2)%
1	TUN16D	Tdurum_contig54854_547	4B	55.6	1.52e-14	0.472299	361	425728896	1.16e-10	-15.1977	13.8178	32.7767
2	TUN16D	Tdurum_contig28530_380	1B	50.2001	4.25e-07	0.455679	361	423014475	0.00162146	-9.83992	6.37204	4.37582
3	TUN16D	IAAV8042	5A	158.9	1.73e-06	0.5	361	577669182	0.00441112	10.3449	5.76131	39.7125
4	TUN17D	wsnp_Ku_c5472_9710435	5B	72.9	3.28e-11	0.328255	361	474885118	2.5e-07	-12.1594	10.4844	20.4035
5	TUN17D	Tdurum_contig85217_286	7A	28.6	7.42e-08	0.281163	361	28280680	0.000269183	-12.0909	7.12966	2.79138
6	TUN17D	Kukri_c14967_836	3B	149.6	1.06e-07	0.443213	361	759477151	0.000269183	-11.9853	6.97581	8.1729
7	TUN17D	Kukri_rep_c102204_68	7B	64.4	9.71e-07	0.282548	361	144209668	0.00185351	-11.0062	6.01292	2.58317
8	TUN17D	Tdurum_contig30451_88	2A	121.3	3.43e-06	0.440443	361	597038819	0.00411261	-12.8019	5.46488	9.29176
9	TUN17D	RAC875_c34231_812	4A	97.7	4.1e-06	0.0817175	361	610380571	0.00411261	12.1364	5.38709	10.1548
10	TUN17D	RAC875_c1742_2710	7B	114.2	4.19e-06	0.440443	361	583835818	0.00411261	-8.55995	5.37758	20.099
11	TUN17D	BobWhite_c40535_218	7A	39.8	4.31e-06	0.49723	361	32924885	0.00411261	10.7998	5.36577	9.53581
12	TUNMeanD	Tdurum_contig54854_547	4B	55.6	2.03e-17	0.472299	361	425728896	1.55e-13	-13.9462	16.6933	31.4489
13	TUNMeanD	Excalibur_rep_c100999_269	6A	126.7	1.32e-09	0.16482	361	608156746	5.04e-06	-19.7475	8.8794	13.6013
14	TUNMeanD	wsnp_BE499835B_Ta_2_5	5B	16.6999	2.77e-08	0.33241	361	20749661	7.05e-05	-8.32237	7.5576	8.11971
15	TUNMeanD	BS00069723_51	1B	53.2	1.76e-07	0.455679	361	692274202	0.000335921	-9.2111	6.75468	4.61328
16	TUNMeanD	BobWhite_c25670_425	3B	15.4001	2.28e-07	0.369806	361	19109100	0.000347767	-6.97923	6.64272	11.1018
17	TUNMeanD	Tdurum_contig10210_425	5A	135.2	3.49e-07	0.477839	361	531759920	0.000444771	-7.86873	6.45669	0.688355
18	TUNMeanD	BobWhite_rep_c66990_212	3B	131.4	2.56e-06	0.166205	361	717253844	0.00279794	8.78211	5.59104	0.247661
19	TUNMeanD	Ex_c7593_754	4B	56.1001	6.01e-06	0.252078	361	420592493	0.00573731	-6.38412	5.22118	2.67077
20	TUN16A	Ra_c11263_2353	3A	77.8001	8.76e-10	0.293629	361	514245487	6.69e-06	-10.5511	9.05754	0.027542
21	TUN16A	IAAV9039	1B	57.5999	3.52e-07	0.267313	361	474657310	0.0013439	10.0666	6.45358	33.0469
22	TUN16A	Kukri_c7241_322	4B	92.9001	1.95e-06	0.0803324	361	641632192	0.00389456	-11.8339	5.7101	0.676475
23	TUN16A	Tdurum_contig54854_547	4B	55.6	2.04e-06	0.472299	361	425728896	0.00389456	-6.37875	5.69046	34.1437
24	TUN17A	Excalibur_rep_c100999_269	6A	126.7	6.13e-11	0.16482	361	608156746	4.68e-07	-20.9707	10.2124	9.6763
25	TUN17A	BobWhite_rep_c66990_212	3B	131.4	1.91e-08	0.166205	361	717253844	7.29e-05	9.1565	7.71908	-0.111465
26	TUN17A	RAC875_c1742_2710	7B	114.2	5.11e-08	0.440443	361	583835818	0.00013009	-7.75967	7.29161	26.6717
27	TUN17A	wsnp_BE499835B_Ta_2_5	5B	16.6999	4.62e-06	0.33241	361	20749661	0.00882708	-6.33308	5.3351	8.03163
28	TUNMeanA	Tdurum_contig54854_547	4B	55.6	5.24e-11	0.472299	361	425728896	3.38e-07	-8.82723	10.2805	36.9983
29	TUNMeanA	Tdurum_contig94629_258	3B	7.39991	8.84e-11	0.48892	361	8997703	3.38e-07	-10.2265	10.0535	13.2837
30	TUNMeanA	Tdurum_contig13930_254	7B	132.8	2.21e-10	0.430748	361	628088316	5.63e-07	-8.43439	9.65555	7.25472
31	TUNMeanA	Tdurum_contig28530_380	1B	50.2001	9.2e-10	0.455679	361	423014475	1.76e-06	-7.7455	9.03606	9.5651
32	TUNMeanA	BobWhite_rep_c63008_468	7B	92.9001	6.1e-08	0.166205	361	490592914	9.32e-05	9.11639	7.21449	4.99437
33	TUNMeanA	RAC875_c13300_139	7A	130.5	4.3e-06	0.380886	361	564252764	0.00547848	-4.67155	5.36617	0.0961669
34	TM17D	Excalibur_c7581_791	4B	15.5	1.81e-09	0.355769	312	13413154	1.38e-05	-10.1023	8.74197	0.905274
35	TM17D	Tdurum_contig59755_643	7B	169.8	1.18e-07	0.49359	312	686789226	0.000409701	8.12278	6.92975	3.43458
36	TM17D	Excalibur_c60194_66	7A	55.9	1.61e-07	0.394231	312	53653955	0.000409701	10.3862	6.79339	-0.225174
37	TM17D	CAP12_c1587_142	7B	179.6	3.57e-07	0.362179	312	692454773	0.000680908	-10.2212	6.44783	57.0163
38	TM17D	Tdurum_contig28530_380	1B	50.2001	1.85e-06	0.424679	312	423014475	0.00282721	-9.85745	5.73265	7.784
39	TM17D	CAP7_c302_518	1B	44.1	3.84e-06	0.229167	312	381119193	0.00488394	7.5179	5.41606	23.6565
40	TM17D	BobWhite_c15241_604	5B	179.4	6.32e-06	0.293269	312	673097295	0.00689692	-11.3442	5.19923	17.0467
41	TM17A	wsnp_Ku_c3688_6797159	2A	208.7	1.47e-10	0.186688	308	774519840	1.12e-06	13.7261	9.83265	9.06442
42	TM17A	Tdurum_contig9738_262	3B	188.2	2.98e-10	0.176948	308	807121554	1.14e-06	12.8565	9.52546	8.47734
43	TM17A	BS00049961_51	7B	179.6	8.75e-10	0.366883	308	692274202	2.23e-06	-11.2351	9.05776	58.2316
44	TM17A	Tdurum_contig59755_643	7B	169.8	7.82e-08	0.487013	308	686789226	0.000149351	8.95817	7.10671	2.81933
45	TM17A	TA001478-0609	6B	84.2	1.7e-07	0.176948	308	509396764	0.000260091	10.7586	6.76888	1.15426
46	TM17A	Tdurum_contig42655_1256	6B	13.0999	8.05e-07	0.246753	308	10814869	0.00093789	10.7887	6.09431	19.1469
47	TM17A	wsnp_JD_c6331_7499499	1B	78.8	8.6e-07	0.100649	308	541395759	0.00093789	-9.95126	6.06573	0.00265313
48	TM17A	Kukri_c14967_836	3B	149.6	1.16e-06	0.415584	308	759477151	0.00110689	-7.22768	5.93579	16.3404
49	BULK18D	Kukri_c3676_483	7B	196.9	5.06e-11	0.102374	337	?	3.86e-07	-16.5327	10.2959	15.5175
50	BULK18D	Excalibur_c29625_222	3B	86.3999	5.14e-06	0.428783	337	486693869	0.0196339	6.27054	5.28894	1.64382
51	BULK18A	BobWhite_c20621_541	1B	115.7	9.9e-08	0.489583	336	625533425	0.00075583	-6.76257	7.00456	2.265
*	TUNMeanA	Tdurum_contig59755_643	7B	169,800,032	9.71E-06	0.495845	361	686789226	0.010599	5.968283	5.01	4.2
52	DTH16	wsnp_Ex_c2819_5213149	2B	142.3	4.54e-30	0.0619835	363	686058699	3.46e-26	9.48157	29.3433	15.44
53	DTH17	Tdurum_contig13459_543	7B	210.6	6.17e-16	0.253425	365	719683131	4.72e-12	6.62874	15.2095	46.7105
54	DTH17	GENE-4923_506	4A	168.6	1.36e-12	0.113699	365	727582726	5.2e-09	-6.6072	11.8656	19.4937
55	DTHMean	GENE-4923_506	4A	168.6	2.21e-17	0.113079	367	727582726	1.69e-13	-8.33642	16.6561	18.5344
56	DTHMean	Kukri_rep_c70199_800	7B	176.7	3.12e-08	0.292916	367	703142411	0.000119052	3.99092	7.50621	34.0724
57	PHT	GENE-4644_70	7A	0.299953	1.88e-13	0.106267	367	53653955	1.43e-09	-11.8358	12.7268	11.309
58	PHT	CAP8_rep_c9477_231	6B	54.6	1.03e-06	0.174387	367	113626956	0.00391805	-9.26036	5.98888	40.1692
59	PHT	wsnp_Ex_c24474_33721784	4A	92.3	3.21e-06	0.13624	367	606092412	0.00817544	5.48828	5.49335	12.7115
*MTA associated with p value less than p value threshold (5,23)
aTUN, TUN06 isolate; TM, TM220 isolate; BULK, mixture of isolates; DTH, days to heading; PHT, plant height (cm); 16; 2016; 17, 2017; 18; 2018; mean; average of two years of study; D, disease severity (unit?); A, relative area under disease progress curve (RAUDPC)
bpFDR, False discovery rate adjusted P-value
cMAF, minor allele frequency
dR2 (%), Percentage of phenotypic variance (PVE) explained by the marker
