# Supplementary material for: Genome-wide association study reveals major loci for resistance to septoria tritici blotch in a Tunisian durum wheat collection
Source: PLoS One. 2025 Feb 6;20(2):e0310390. doi: 10.1371/journal.pone.0310390 (PMC11801541; doi:10.1371/journal.pone.0310390)
Supplement: S4 Table — (XLSX) [file pone.0310390.s004.xlsx]

## Sheet: Feuil1
Table S4: major QTL allele and resistance color shade of 372 durum wheat genotypes,		Qst7B,2			Qstb5A,1			Qstb48,1			Qstb 18,1
marker		BS00049961_51			IAAV8042			Tdurum_contig54854_547			IAAV9039
chrom		7B			5A			4B			1B
position (cM)		179.6	TUN_17A		158.9	TUN_16D		55.6	TUN_MeanA		57.5999	TUN_16A
NGBTUN 1001 CLA		1	25.38		0	10.65		1	17.87		1	10.36
NGBTUN 1002 CLA		1	10.14		0	6.98		1	7.84		1	5.53
NGBTUN 1006 CLA		1	28.01		0	0.65		1	14.33		1	0.65
NGBTUN 1012 CLA		1	23.01		0	10.65		1	16.49		1	9.97
NGBTUN 1017 CLA		1	30.38		0	0.65		1	20.66		1	10.94
NGBTUN 1020 CLA		1	23.38		0	0.65		1	13.5		1	3.63
NGBTUN 1022 CLA		1	7.22		0	0.65		1	3.6		1	-0.03
NGBTUN 1023 CLA		1	20.64		0	0.65		1	10.31		1	-0.03
NGBTUN 1024 CLA		1	42.75		0	10.65		1	29.53		1	16.32
NGBTUN 1025 CLA		1	24.38		0	0.65		1	12.18		1	-0.03
NGBTUN 2433 CLA		1	4.56		0	2.08		1	9.71		1	14.86
NGBTUN 2434 CLA		1	11.92		0	2.08		1	11.57		1	11.21
NGBTUN 2441 CLA		1	-14.92		0	2.08		1	-7.33		1	0.25
NGBTUN 2442 CLA		1	-14.92		0	2.08		1	-7.33		1	0.25
NGBTUN 2454 CLA		1	-14.92		0	2.08		1	-7.33		1	0.25
NGBTUN 2464 CLA		1	31.92		0	12.08		1	24.07		1	16.21
NGBTUN 2466 CLA		1	-5.44		0	2.08		1	0.77		1	6.98
NGBTUN 2468 CLA		1	29.56		0	62.08		1	34.61		1	39.67
NGBTUN 2479 CLA		0	62.46		1	71.23		0	66.65		0	70.83
NGBTUN 2492 CLA		1	-12.29		0	12.08		1	5.14		1	22.56
NGBTUN 2503 CLA		1	-14.92		0	52.08		1	17.67		1	50.25
NGBTUN 2504 CLA		1	-14.92		0	2.08		1	-7.33		1	0.25
NGBTUN 2515 CLA		1	-14.92		0	2.08		1	-7.33		1	0.25
NGBTUN 2516 CLA		1	-14.92		0	12.08		1	-3.01		1	8.9
NGBTUN 2526 CLA		1	-14.92		0	2.08		1	-7.33		1	0.25
NGBTUN 2536 CLA		1	-14.92		0	12.08		1	-4.83		1	5.25
NGBTUN 2545 CLA		1	-14.92		0	2.08		1	-3.49		1	7.94
NGBTUN 2616 CLA		0	54.82		1	52.08		0	56.38		0	57.94
NGBTUN 7696 CLA		0	NA		1	NA		0	NA		0	NA
NGBTUN 7799 CLA		0	76.18		1	73.25		0	73.43		0	70.68
NGBTUN 7720 CLA		0	NA		1	NA		0	NA		0	NA
NGBTUN 7721 CLA		0	60.08		1	62.08		1	62.67		0	65.25
NGBTUN 7725 CLA		0	NA		1	NA		0	NA		0	NA
NGBTUN 7729 CLA		0	72.93		1	34.17		0	60.43		0	47.92
NGBTUN 7744 CLA		0	5.56		1	4.17		1	4.72		0	3.88
NGBTUN 7754 CLA		0	NA		1	NA		0	NA		0	NA
NGBTUN 7765 CLA		0	NA		1	NA		1	NA		0	NA
NGBTUN 7766 CLA		0	NA		1	NA		0	NA		0	NA
NGBTUN 7780 CLA		0	75.3		1	74.17		0	74.59		0	73.88
NGBTUN 7781 CLA		0	NA		1	NA		0	NA		0	NA
NGBTUN 7782 CLA		0	90.56		1	84.17		0	83.57		0	76.58
NGBTUN 7783 CLA		0	87.93		1	84.17		1	81.1		0	74.27
NGBTUN 7786 CLA		0	83.19		1	74.17		1	79.21		0	75.23
NGBTUN 7787 CLA		0	75.56		1	64.17		1	70.4		0	65.23
NGBTUN 7790 CLA		0	75.56		1	84.17		0	78.57		0	81.58
NGBTUN 7791 CLA		0	82.93		1	84.17		1	82.25		0	81.58
NGBTUN 7794 CLA		0	80.56		1	74.17		1	78.57		0	76.58
NGBTUN 7798 CLA		0	80.56		1	64.17		1	74.24		0	67.92
NGBTUN 7824 CLA		0	82.93		0	4.17		0	43.41		0	3.88
NGBTUN 7881 CLA		1	82.93		1	34.17		1	62.73		0	42.54
NGBTUN 7890 CLA		0	57.67		0	14.17		0	40.29		0	22.92
NGBTUN 8033 CLA		0	73.05		1	66.96		0	68.22		0	63.39
NGBTUN 8040 CLA		0	69.4		1	70.65		0	67.97		0	66.54
NGBTUN 8041 CLA		0	72.03		1	70.65		0	68.13		0	64.23
NGBTUN 8049 CLA		0	74.4		1	70.65		0	73.64		0	72.89
NGBTUN 8101 CLA		0	72.03		1	80.65		0	71.31		0	70.58
NGBTUN 8109 CLA		0	74.4		1	70.65		0	71.14		0	67.89
NGBTUN 8110 CLA		0	76.77		1	70.65		0	67.33		0	57.89
NGBTUN 8117 CLA		0	71.77		1	60.65		0	66.17		0	60.58
NGBTUN 8192 CLA		0	72.03		1	80.65		0	73.13		0	74.23
NGBTUN 8122 CLA		0	62.3		1	70.65		0	60.57		0	58.85
NGBTUN 8123 CLA		0	72.3		1	60.65		0	67.4		0	62.5
NGBTUN 8125 CLA		0	79.4		1	80.65		0	80.47		0	81.54
NGBTUN 8134 CLA		1	21.24		0	0.65		0	16.2		0	11.16
NGBTUN 8135 CLA		0	64.4		1	70.65		0	64.99		0	65.58
NGBTUN 8143 CLA		0	76.77		1	80.65		0	73.67		0	70.58
NGBTUN 8152 CLA		0	76.77		1	80.65		0	75.5		0	74.23
NGBTUN 8153 CLA		0	69.4		1	80.65		0	69.99		0	70.58
NGBTUN 8161 CLA		0	72.03		1	80.65		0	73.13		0	74.23
NGBTUN 8169 CLA		0	71.77		1	80.65		0	73		0	74.23
NGBTUN 8170 CLA		0	69.4		1	70.65		0	70.47		0	71.54
NGBTUN 8177 CLA		0	74.42		1	73.29		0	73.18		0	71.95
NGBTUN 8221 CLA		0	74.4		1	60.65		0	59.32		0	44.23
NGBTUN 8412 CLA		0	62.82		1	0.65		0	31.51		0	0.19
NGBTUN 8447 CLA		1	54.36		1	-5.06		1	33.09		0	11.82
NGBTUN 8539 CLA		0	65.68		1	67.7		0	65.39		0	65.11
NGBTUN 8200 CLA		0	69.46		1	73.51		0	71.17		0	72.88
NGBTUN 8547 CLA		0	73.31		1	64.94		0	69.58		0	65.85
NGBTUN 8549 CLA		0	75.68		1	64.94		0	64.13		0	52.58
NGBTUN 8553 CLA		0	73.31		1	74.94		0	75.26		0	77.2
NGBTUN 8554 CLA		0	80.94		1	74.94		0	77.24		0	73.55
NGBTUN 8557 CLA		0	80.94		1	74.94		0	75.42		0	69.89
NGBTUN 8558 CLA		0	NA		1	NA		0	NA		0	NA
NGBTUN 8559 CLA		0	NA		1	NA		0	NA		0	NA
NGBTUN 8560 CLA		0	63.05		1	64.94		0	63.3		0	63.55
NGBTUN 8561 CLA		1	58.05		0	24.94		1	39.45		1	20.85
NGBTUN 8562 CLA		1	32.52		0	34.94		1	36.5		1	40.47
NGBTUN 8563 CLA		1	37.52		0	14.94		1	34		1	30.47
NGBTUN 8564 CLA		1	34.89		0	4.94		1	24.7		1	14.51
NGBTUN 8572 CLA		1	68.31		0	24.94		1	51.22		1	34.12
NGBTUN 8590 CLA		1	25.42		0	-5.06		0	22.27		1	19.12
NGBTUN 8597 CLA		1	38.18		0	14.94		1	28.65		1	19.12
NGBTUN 8598 CLA		1	3.57		0	-5.06		1	9.52		1	15.47
NGBTUN 8602 CLA		1	0.94		0	-5.06		1	6.38		1	11.82
NGBTUN 8603 CLA		1	0.94		0	14.94		1	11.38		1	21.82
NGBTUN 8614 CLA		1	35.15		0	-5.06		1	16.18		1	-2.8
NGBTUN 8625 CLA		0	73.31		1	54.94		0	63.72		0	54.12
NGBTUN 8626 CLA		1	30.68		0	4.94		1	18.27		1	5.85
NGBTUN 8627 CLA		1	23.31		0	4.94		1	20.06		1	16.82
NGBTUN 8641 CLA		1	5.94		0	-5.06		1	2.24		1	-1.45
NGBTUN 8654 CLA		1	56.21		0	24.94		1	36.7		1	17.2
NGBTUN 8673 CLA		1	35.68		0	4.94		1	23.27		1	10.85
NGBTUN 8687 CLA		1	38.18		0	5.94		1	26.54		1	14.89
NGBTUN 8231 CLA		0	64.4		1	80.65		0	69.32		0	74.23
NGBTUN 8239 CLA		1	44.4		0	80.65		1	61.14		0	77.89
NGBTUN 8191 CLA		0	72.03		1	80.65		0	71.31		0	70.58
NGBTUN 8230 CLA		0	79.4		1	70.65		0	74.32		0	69.23
NGBTUN 8210 CLA		0	71.77		1	80.65		0	74.83		0	77.89
NGBTUN 8220 CLA		0	74.4		1	80.65		0	76.14		0	77.89
NGBTUN 8268 CLA		0	69.4		1	80.65		0	69.99		0	70.58
NGBTUN 8240 CLA		0	89.66		1	60.65		0	77.43		0	65.19
Modern		0	78.51		1	78.33		0	76.77		0	75.03
Modern		0	NA		1	NA		0	NA		0	NA
Modern		1	96.88		1	63.33		1	78.99		0	61.09
Modern		0	77.85		1	66.67		0	69.92		0	61.99
Modern		0	72.81		1	61.67		1	67.28		0	61.76
Modern		0	73.73		1	71.67		0	72.99		0	72.24
NGBTUN 1095 CLA		1	5.91		0	0.65		1	4.77		1	3.63
NGBTUN 1096 CLA		1	27.75		0	0.65		1	13.86		1	-0.03
NGBTUN 1097 CLA		0	25.38		0	0.65		1	12.68		0	-0.03
NGBTUN 1098 CLA		0	27.38		0	0.65		1	13.68		0	-0.03
NGBTUN 1102 CLA		1	45.12		0	30.65		1	37.26		0	29.4
NGBTUN 1106 CLA		0	70.91		0	0.65		1	35.44		0	-0.03
NGBTUN 1110 CLA		1	30.12		0	0.65		1	15.05		0	-0.03
NGBTUN 1113 CLA		0	80.91		0	0.65		1	40.44		0	-0.03
NGBTUN 1114 CLA		0	70.91		0	0.65		1	35.44		0	-0.03
NGBTUN 1117 CLA		1	5.91		0	0.65		1	2.94		0	-0.03
NGBTUN 1121 CLA		0	34.85		0	10.65		1	21.74		0	8.63
NGBTUN 1124 CLA		1	30.12		0	10.65		1	19.56		0	9.01
NGBTUN 1126 CLA		0	73.27		0	60.65		1	67.3		0	61.32
NGBTUN 1208 CLA		1	13.01		0	40.65		1	28.99		0	44.97
NGBTUN 1215 CLA		0	73.27		0	0.65		1	47.49		0	21.71
NGBTUN 1338 CLA		0	80.91		0	80.65		1	79.29		0	77.67
NGBTUN 1352 CLA		0	83.27		1	90.65		0	81.14		0	79.01
NGBTUN 1357 CLA		0	93.54		-	70.65		0	77.62		0	61.71
NGBTUN 1375 CLA		0	73.27		0	40.65		1	57.97		0	42.67
NGBTUN 1379 CLA		0	88.54		0	70.65		1	76.27		0	64.01
NGBTUN 1380 CLA		0	88.54		0	60.65		1	77.43		0	66.32
NGBTUN 1381 CLA		0	80.64		0	80.65		1	77.33		0	74.01
NGBTUN 1383 CLA		0	68.54		0	0.65		1	34.93		0	1.32
NGBTUN 1384 CLA		0	91.17		0	90.65		1	82.59		0	74.01
NGBTUN 1385 CLA		0	85.91		0	30.65		1	56.98		0	28.05
NGBTUN 1386 CLA		0	85.91		0	70.65		1	77.94		0	69.97
NGBTUN 1387 CLA		0	58.01		-	50.65		1	57.17		0	56.32
NGBTUN 1388 CLA		0	80.64		0	90.65		1	83.48		0	86.32
NGBTUN 1389 CLA		0	88.54		0	90.65		1	89.26		0	89.97
NGBTUN 1391 CLA		0	86.17		0	60.65		1	74.42		0	62.67
NGBTUN 1392 CLA		0	86.17		0	90.65		1	83.74		0	81.32
NGBTUN 1418 CLA		0	78.54		0	70.65		1	66.95		0	55.36
NGBTUN 1421 CLA		0	72.84		0	67.5		1	66.54		0	60.23
NGBTUN 1423 CLA		1	44.95		1	57.5		1	49.9		1	54.85
NGBTUN 1773 CLA		0	83.11		0	67.5		0	75.32		0	67.54
NGBTUN 1774 CLA		0	60.74		0	47.5		1	46.64		0	32.54
NGBTUN 1833 CLA		0	85.74		0	67.5		1	76.64		0	67.54
NGBTUN 1892 CLA		0	72.84		1	67.5		0	69.52		0	66.19
NGBTUN 1978 CLA		0	75.21		1	67.5		0	67.72		0	60.23
NGBTUN 1979 CLA		0	80.47		1	67.5		0	75.83		0	71.19
NGBTUN 1981 CLA		0	70.47		1	57.5		0	62.85		0	55.23
NGBTUN 1982 CLA		0	72.84		1	77.5		0	76.34		0	79.85
NGBTUN 1983 CLA		0	75.21		1	77.5		0	75.7		0	76.19
NGBTUN 2150 CLA		0	68.11		0	77.5		0	72.15		0	76.19
NGBTUN 2201 CLA		0	44.95		0	47.5		1	41.92		0	38.88
NGBTUN 2202 CLA		1	9.95		0	-2.5		1	7.88		0	5.81
NGBTUN 2213 CLA		1	39.68		0	-2.5		1	19.09		0	-1.5
NGBTUN 2214 CLA		1	7.58		0	-2.5		1	3.04		0	-1.5
NGBTUN 2271 CLA		0	NA		0	NA		1	NA		0	NA
NGBTUN 2272 CLA		0	75.47		0	67.5		-	66.03		0	56.58
NGBTUN 2305 CLA		0	75.47		1	77.5		0	74.01		0	72.54
NGBTUN 2313 CLA		0	27.19		0	32.08		0	25.06		0	22.94
NGBTUN 2314 CLA		0	29.56		0	42.08		0	28.51		0	27.46
NGBTUN 2321 CLA		1	9.29		0	32.08		1	14.29		1	19.29
NGBTUN 2322 CLA		1	11.92		0	42.08		1	19.93		1	27.94
NGBTUN 2326 CLA		1	14.29		0	32.08		1	22.94		1	31.6
NGBTUN 2329 CLA		1	-14.92		0	2.08		1	-7.33		0	0.25
NGBTUN 2332 CLA		1	-14.92		0	12.08		0	0.84		0	16.6
NGBTUN 2333 CLA		1	14.29		0	42.08		1	19.29		1	24.29
NGBTUN 2334 CLA		1	17.19		0	52.08		1	30.06		0	42.94
NGBTUN 2353 CLA		0	61.13		1	67.08		0	57.81		0	54.48
NGBTUN 2354 CLA		0	59.82		1	62.08		0	55.23		0	50.63
NGBTUN 2361 CLA		0	57.45		1	52.08		0	61.35		0	65.25
NGBTUN 2362 CLA		0	57.45		1	82.08		0	68.85		0	80.25
NGBTUN 1026 CLA		0	83.54		1	70.65		0	73.77		0	64.01
NGBTUN 1027 CLA		-	68.54		1	60.65		0	61.95		0	55.36
NGBTUN 1033 CLA		0	83.27		1	50.65		0	70.47		0	57.67
NGBTUN 1036 CLA		0	88.54		1	70.65		0	79.93		0	71.32
NGBTUN 1045 CLA		0	93.54		1	30.65		0	70.6		0	47.67
NGBTUN 1047 CLA		0	93.54		1	60.65		0	79.93		0	66.32
NGBTUN 1050 CLA		0	91.17		1	40.65		0	73.74		0	56.32
NGBTUN 1092 CLA		0	93.54		1	40.65		0	67.43		0	41.32
NGBTUN 1094 CLA		0	85.91		1	30.65		0	66.79		0	47.67
NGBTUN 1099 CLA		0	83.27		1	70.65		0	72.97		0	62.67
NGBTUN 1207 CLA		0	75.64		1	10.65		0	54.83		0	34.01
NGBTUN 1337 CLA		0	76.17		0	40.65		1	55.57		0	34.97
NGBTUN 1382 CLA		0	53.27		0	60.65		1	53.16		0	53.05
NGBTUN 1419 CLA		1	68.11		0	27.5		1	47.15		0	26.19
NGBTUN 1690 CLA		0	80.74		1	77.5		0	78.46		0	76.19
NGBTUN 1778 CLA		0	83.37		1	67.5		0	73.43		0	63.5
NGBTUN 1782 CLA		0	69.22		1	68.65		0	68.13		0	67.04
NGBTUN 1783 CLA		0	83.11		1	77.5		0	79.65		0	76.19
NGBTUN 1786 CLA		0	83.11		1	57.5		0	73.98		0	64.85
NGBTUN 1795 CLA		0	NA		1	NA		0	NA		0	NA
NGBTUN 1804 CLA		0	67.65		1	79.79		0	67.45		0	67.26
NGBTUN 1813 CLA		0	75.21		1	77.5		0	73.87		0	72.54
NGBTUN 1825 CLA		0	78.11		1	77.5		0	77.15		0	76.19
NGBTUN 1836 CLA		0	80.47		1	67.5		0	72.66		0	64.85
NGBTUN 1837 CLA		0	70.47		1	67.5		0	72.66		0	74.85
NGBTUN 1839 CLA		0	67.84		1	67.5		0	67.69		0	67.54
NGBTUN 1840 CLA		0	78.11		1	67.5		0	72.82		0	67.54
NGBTUN 2163 CLA		0	34.95		0	7.5		1	21.24		0	7.54
NGBTUN 2176 CLA		1	32.05		0	17.5		1	29.6		0	27.15
NGBTUN 2177 CLA		0	70.47		1	67.5		0	69.01		0	67.54
NGBTUN 2190 CLA		0	78.11		1	67.5		0	67.82		0	57.54
NGBTUN 2219 CLA		0	70.47		1	75		0	38.81		0	7.15
NGBTUN 2220 CLA		1	0.47		0	-2.5		1	-0.51		0	-1.5
NGBTUN 2221 CLA		1	27.58		1	7.5		1	19.53		1	11.48
NGBTUN 2222 CLA		1	22.32		0	-2.5		1	10.41		0	-1.5
NGBTUN 2306 CLA		0	75.47		0	77.5		0	75.83		0	76.19
NGBTUN 2335 CLA		0	15.08		0	52.08		0	24.01		1	32.94
NGBTUN 2336 CLA		0	44.56		0	42.08		0	38.27		1	31.98
NGBTUN 2339 CLA		0	34.56		0	12.08		0	25.77		1	16.98
NGBTUN 2340 CLA		0	49.82		0	2.08		0	25.03		1	0.25
NGBTUN 2343 CLA		0	32.19		0	12.08		0	22.56		1	12.94
NGBTUN 2344 CLA		0	39.56		0	52.08		0	36.92		1	34.29
NGBTUN 2348 CLA		0	29.82		0	32.08		0	33.01		1	36.21
NGBTUN 2351 CLA		0	42.19		0	52.08		0	41.22		1	40.25
NGBTUN 2352 CLA		0	44.82		0	32.08		0	38.4		1	31.98
NGBTUN 2393 CLA		0	2.19		0	2.08		1	1.22		0	0.25
NGBTUN 2394 CLA		0	11.92		0	32.08		1	20.41		0	28.9
NGBTUN 2402 CLA		0	60.08		1	82.08		0	69.49		0	78.9
NGBTUN 2403 CLA		0	60.08		1	72.08		0	64.68		0	69.29
NGBTUN 2408 CLA		0	55.08		1	62.08		0	53.53		0	51.98
NGBTUN 2409 CLA		0	52.45		1	72.08		0	60.2		0	67.94
NGBTUN 2416 CLA		0	62.71		1	82.08		0	69.65		0	76.6
NGBTUN 2424 CLA		0	60.08		1	82.08		0	68.34		0	76.6
NGBTUN 2426 CLA		0	62.45		1	72.08		0	63.37		0	64.29
NGBTUN 2427 CLA		1	16.66		0	62.08		1	31.15		1	45.63
NGBTUN 2428 CLA		0	67.45		1	72.08		0	69.52		0	71.6
NGBTUN 2429 CLA		0	74.23		1	75.05		0	70.75		0	67.26
NGBTUN 2430 CLA		0	50.08		1	42.08		0	45.84		0	41.6
NGBTUN 2431 CLA		0	62.71		1	72.08		0	63.5		0	64.29
NGBTUN 2432 CLA		0	54.82		1	62.08		0	55.71		0	56.6
NGBTUN 2455 CLA		0	47.45		0	62.08		1	53.18		1	58.9
NGBTUN 2458 CLA		0	55.08		1	22.08		1	41.99		0	28.9
NGBTUN 2459 CLA		1	-14.92		0	2.08		1	-5.32		1	4.29
NGBTUN 2462 CLA		0	-5.44		0	2.08		1	0.09		0	5.63
NGBTUN 2463 CLA		0	29.56		0	32.08		1	36.73		0	43.9
NGBTUN 2465 CLA		0	-14.92		0	12.08		1	-4.5		0	5.92
NGBTUN 2493 CLA		1	-7.29		0	12.08		1	10.62		1	28.52
NGBTUN 7726 CLA		0	75.3		1	64.17		0	68.44		0	61.58
NGBTUN 7730 CLA		0	72.93		1	74.17		0	70.43		0	67.92
NGBTUN 7731 CLA		1	19.77		0	4.17		1	11.83		0	3.88
NGBTUN 7736 CLA		1	12.93		-	4.17		1	13.89		-	14.85
NGBTUN 7737 CLA		1	40.3		0	4.17		1	28.25		0	16.19
NGBTUN 7745 CLA		1	5.56		0	4.17		1	4.72		0	3.88
NGBTUN 7753 CLA		0	72.93		1	34.17		0	59.75		0	46.58
NGBTUN 7795 CLA		1	80.83		1	84.17		0	80.53		0	80.23
NGBTUN 7800 CLA		0	72.93		1	84.17		1	79.08		0	85.23
NGBTUN 7801 CLA		0	52.67		0	4.17		0	41.26		1	29.85
NGBTUN 7802 CLA		0	40.04		1	44.17		0	40.81		0	41.58
NGBTUN 7811 CLA		0	90.83		1	64.17		0	71.87		0	52.92
NGBTUN 7812 CLA		0	77.67		0	74.17		0	72.12		0	66.58
NGBTUN 7825 CLA		0	90.83		0	64.17		1	74.18		0	57.54
NGBTUN 7838 CLA		0	70.3		1	14.17		1	43.44		0	16.58
NGBTUN 7839 CLA		0	37.14		0	24.17		0	27.53		0	17.92
NGBTUN 7850 CLA		0	37.4		0	24.17		0	28.82		0	20.23
NGBTUN 7851 CLA		0	70.56		0	34.17		0	54.72		0	38.88
NGBTUN 7862 CLA		0	45.04		0	54.17		1	43.98		1	42.92
NGBTUN 7863 CLA		0	52.67		0	24.17		0	38.47		0	24.27
NGBTUN 8708 CLA		1	43.05		0	-5.06		1	20.12		1	-2.8
NGBTUN 7876 CLA		0	68.19		0	64.17		0	64.88		0	61.58
NGBTUN 7877 CLA		0	77.93		1	64.17		0	74.75		0	71.58
NGBTUN 7882 CLA		0	52.93		0	44.17		0	47.93		0	42.92
NGBTUN 7889 CLA		0	51.35		0	4.17		0	29.44		0	7.54
NGBTUN 7899 CLA		0	85.56		1	84.17		0	73.76		0	61.96
NGBTUN 7903 CLA		1	83.19		0	74.17		1	70.08		0	56.96
NGBTUN 8709 CLA		0	30.42		0	14.94		1	22.46		0	14.51
NGBTUN 7907 CLA		1	5.56		0	24.17		1	15.88		1	26.19
NGBTUN 7908 CLA		1	10.56		0	4.17		1	12.7		1	14.85
NGBTUN 7909 CLA		1	5.56		0	4.17		1	8.38		1	11.19
NGBTUN 7922 CLA		1	10.56		0	4.17		1	7.22		1	3.88
NGBTUN 7923 CLA		-	75.56		-	64.17		0	64.24		-	52.92
NGBTUN 7939 CLA		1	25.3		0	4.17		1	20.07		1	14.85
NGBTUN 7954 CLA		1	22.54		0	16.33		1	20.87		1	19.19
NGBTUN 7955 CLA		1	30.3		0	4.17		1	20.75		1	11.19
NGBTUN 7961 CLA		1	24.77		0	4.17		1	18.33		1	11.88
NGBTUN 7971 CLA		1	42.4		0	4.17		1	29.2		1	16
NGBTUN 7982 CLA		1	24.04		0	4.17		1	19.44		1	14.85
NGBTUN 7983 CLA		1	34.77		0	4.17		1	26.64		1	18.5
NGBTUN 7993 CLA		1	50.3		0	14.17		1	33.92		1	17.54
NGBTUN 8004 CLA		0	47.67		0	64.17		1	49.62		0	51.58
NGBTUN 8005 CLA		0	83.19		1	74.17		0	79.21		0	75.23
NGBTUN 8008 CLA		0	85.56		1	74.17		0	80.4		0	75.23
NGBTUN 8009 CLA		0	75.56		0	84.17		1	73.09		0	70.61
NGBTUN 8010 CLA		0	82.93		1	84.17		0	82.25		0	81.58
NGBTUN 8011 CLA		0	80.56		1	84.17		0	79.24		0	77.92
NGBTUN 8017 CLA		0	77.93		1	84.17		0	77.93		0	77.92
NGBTUN 8024 CLA		0	80.83		-	74.17		0	72.55		0	64.27
NGBTUN 8025 CLA		-	83.19		1	84.17		0	78.06		0	72.92
NGBTUN 8050 CLA		0	72.03		1	80.65		0	74.96		0	77.89
NGBTUN 8059 CLA		0	72.03		1	70.65		0	71.79		0	71.54
NGBTUN 8071 CLA		0	69.66		1	70.65		0	67.62		0	65.58
NGBTUN 8075 CLA		0	74.4		1	70.65		0	72.97		0	71.54
NGBTUN 8076 CLA		0	82.03		1	70.65		0	71.31		0	60.58
NGBTUN 8077 CLA		0	71.77		1	70.65		0	72.33		0	72.89
NGBTUN 8083 CLA		0	71.77		1	60.65		0	68		0	64.23
NGBTUN 8084 CLA		0	71.77		1	80.65		0	74.83		0	77.89
NGBTUN 8091 CLA		0	76.77		1	70.65		0	65.69		0	54.62
NGBTUN 8092 CLA		0	69.4		1	50.65		0	61.82		0	54.23
NGBTUN 8100 CLA		0	38.61		1	30.65		1	32.1		0	25.58
NGBTUN 8118 CLA		0	72.03		1	70.65		0	68.81		0	65.58
NGBTUN 8178 CLA		0	77.03		1	70.65		0	71.79		0	66.54
NGBTUN 8183 CLA		1	82.03		0	0.65		1	41.11		0	0.19
NGBTUN 8184 CLA		0	77.03		1	70.65		0	74.96		0	72.89
NGBTUN 8185 CLA		1	18.61		0	0.65		1	14.88		0	11.16
NGBTUN 8201 CLA		0	82.03		1	70.65		0	75.63		0	69.23
NGBTUN 8209 CLA		0	79.14		1	80.65		1	76.69		0	74.23
NGBTUN 8238 CLA		1	2.03		0	0.65		1	12.08		0	22.12
NGBTUN 8241 CLA		1	76.77		1	80.65		1	73.67		0	70.58
NGBTUN 8257 CLA		1	71.77		1	40.65		1	64.83		0	57.89
NGBTUN 8308 CLA		0	66.77		1	70.65		0	65.98		0	65.19
NGBTUN 8309 CLA		0	69.14		1	50.65		0	62.17		0	55.19
NGBTUN 8324 CLA		0	71.77		1	70.65		0	63		0	54.23
NGBTUN 8326 CLA		0	74.4		1	10.65		0	51.43		0	28.46
NGBTUN 8340 CLA		1	62.03		0	70.65		0	60.63		0	59.23
NGBTUN 8718 CLA		1	20.68		1	-5.06		1	12.59		0	4.51
NGBTUN 8349 CLA		1	77.3		0	50.65		0	65.57		0	53.85
NGBTUN 8356 CLA		1	62.03		0	70.65		0	64.77		0	67.5
NGBTUN 8729 CLA		0	30.68		0	24.94		1	28.75		0	26.82
NGBTUN 8366 CLA		1	64.4		0	20.65		0	48.93		0	33.46
NGBTUN 8370 CLA		1	74.4		0	10.65		0	51.43		0	28.46
NGBTUN 8373 CLA		0	84.4		1	60.65		0	72.97		0	61.54
NGBTUN 8374 CLA		0	71.77		1	70.65		0	70.98		0	70.19
NGBTUN 8413 CLA		1	2.03		0	-2.2		1	0.37		1	-1.3
NGBTUN 8419 CLA		1	47.82		0	0.65		1	24.01		1	0.19
NGBTUN 8420 CLA		1	27.3		0	0.65		1	19.23		1	11.16
NGBTUN 8427 CLA		1	0.94		0	-5.06		1	2.73		1	4.51
NGBTUN 8428 CLA		1	0.94		0	-5.06		1	-0.93		1	-2.8
NGBTUN 8436 CLA		1	0.94		0	14.94		1	9.55		1	18.16
NGBTUN 8444 CLA		1	5.94		0	-5.06		1	1.57		1	-2.8
NGBTUN 8446 CLA		1	5.94		0	-5.06		1	1.57		1	-2.8
NGBTUN 8448 CLA		0	70.94		1	74.94		0	67.92		0	64.89
NGBTUN 8449 CLA		0	73.31		1	74.94		0	71.6		0	69.89
NGBTUN 8464 CLA		0	73.31		1	74.94		0	72.08		0	70.85
NGBTUN 8472 CLA		1	18.05		0	54.94		1	33.59		1	49.12
NGBTUN 8482 CLA		0	73.31		1	74.94		0	70.93		0	68.55
NGBTUN 8492 CLA		0	58.05		1	54.94		0	58.3		0	58.55
NGBTUN 8501 CLA		0	58.05		1	74.94		0	65.12		0	72.2
NGBTUN 8512 CLA		0	58.05		1	64.94		0	58.3		0	58.55
NGBTUN 8524 CLA		0	73.31		1	64.94		0	67.27		0	61.24
NGBTUN 8532 CLA		0	78.31		1	64.94		0	69.1		0	59.89
NGBTUN 8533 CLA		0	78.31		1	44.94		0	61.41		0	44.51
NGBTUN 8536 CLA		0	80.94		1	54.94		0	65.42		0	49.89
NGBTUN 8537 CLA		0	88.57		1	24.94		0	63.37		0	38.16
NGBTUN 8538 CLA		0	70.94		1	4.94		0	50.03		0	29.12
NGBTUN 8542 CLA		0	60.68		1	64.94		0	63.94		0	67.2
NGBTUN 8543 CLA		0	12.79		1	44.94		0	26.63		0	40.47
NGBTUN 8545 CLA		0	65.68		1	24.94		0	53.75		0	41.82
NGBTUN 8546 CLA		0	65.68		1	64.94		0	65.77		0	65.85
NGBTUN 8555 CLA		0	80.94		1	74.94		0	77.24		0	73.55
NGBTUN 8556 CLA		-	80.94		-	74.94		-	77.92		0	74.89
NGBTUN 8582 CLA		0	0.94		0	-5.06		1	0.9		1	0.85
NGBTUN 8606 CLA		1	37.79		0	-5.06		1	22.97		1	8.16
NGBTUN 8622 CLA		0	58.57		1	4.94		0	32.21		0	5.85
NGBTUN 8634 CLA		0	5.94		1	4.94		1	6.57		0	7.2
NGBTUN 8648 CLA		1	43.31		0	4.94		1	25.26		1	7.2
NGBTUN 8660 CLA		0	35.68		1	14.94		1	25.77		0	15.85
NGBTUN 8675 CLA		1	35.94		0	4.94		1	23.4		1	10.85
NGBTUN 8676 CLA		0	73.31		1	54.94		0	59.77		0	46.24
NGBTUN 8679 CLA		0	48.05		1	54.94		0	45.32		0	42.58
NGBTUN 8688 CLA		1	80.94		0	64.94		1	72.73		1	64.51
NGBTUN 8699 CLA		1	49.89		0	64.94		1	57.87		1	65.85
NGBTUN 8700 CLA		1	30.15		0	-5.06		1	24.64		1	19.12
								Tdurum_contig54854_547			IAAV9039
								4B			1B
								55.6			57.5999
								1			1
								1			1
								1			1
								1			1
								1			1
								1			1
								1			1
								1			1
								1			1
								1			1
								1			1
								1			1
								1			1
								1			1
								1			1
								1			1
								1			1
								1			1
								0			0
								1			1
								1			1
								1			1
								1			1
								1			1
								1			1
								1			1
								1			1
								0			0
								0			0
								0			0
								0			0
								1			0
								0			0
								0			0
								1			0
								0			0
								1			0
								0			0
								0			0
								0			0
								0			0
								1			0
								1			0
								1			0
								0			0
								1			0
								1			0
								1			0
								0			0
								1			0
								0			0
								0			0
								0			0
								0			0
								0			0
								0			0
								0			0
								0			0
								0			0
								0			0
								0			0
								0			0
								0			0
								0			0
								0			0
								0			0
								0			0
								0			0
								0			0
								0			0
								0			0
								0			0
								0			0
								0			0
								1			0
								0			0
								0			0
								0			0
								0			0
								0			0
								0			0
								0			0
								0			0
								0			0
								0			0
								1			1
								1			1
								1			1
								1			1
								1			1
								0			1
								1			1
								1			1
								1			1
								1			1
								1			1
								0			0
								1			1
								1			1
								1			1
								1			1
								1			1
								1			1
								0			0
								1			0
								0			0
								0			0
								0			0
								0			0
								0			0
								0			0
								0			0
								0			0
								1			0
								0			0
								1			0
								0			0
								1			1
								1			1
								1			0
								1			0
								1			0
								1			0
								1			0
								1			0
								1			0
								1			0
								1			0
								1			0
								1			0
								1			0
								1			0
								1			0
								0			0
								0			0
								1			0
								1			0
								1			0
								1			0
								1			0
								1			0
								1			0
								1			0
								1			0
								1			0
								1			0
								1			0
								1			0
								1			0
								1			0
								1			1
								0			0
								1			0
								1			0
								0			0
								0			0
								0			0
								0			0
								0			0
								0			0
								0			0
								1			0
								1			0
								1			0
								1			0
								1			0
								-			0
								0			0
								0			0
								0			0
								1			1
								1			1
								1			1
								1			0
								0			0
								1			1
								1			0
								0			0
								0			0
								0			0
								0			0
								0			0
								0			0
								0			0
								0			0
								0			0
								0			0
								0			0
								0			0
								0			0
								0			0
								0			0
								1			0
								1			0
								1			0
								0			0
								0			0
								0			0
								0			0
								0			0
								0			0
								0			0
								0			0
								0			0
								0			0
								0			0
								0			0
								0			0
								1			0
								1			0
								0			0
								0			0
								0			0
								1			0
								1			1
								1			0
								0			0
								0			1
								0			1
								0			1
								0			1
								0			1
								0			1
								0			1
								0			1
								0			1
								1			0
								1			0
								0			0
								0			0
								0			0
								0			0
								0			0
								0			0
								0			0
								1			1
								0			0
								0			0
								0			0
								0			0
								0			0
								1			1
								1			0
								1			1
								1			0
								1			0
								1			0
								1			1
								0			0
								0			0
								1			0
								1			-
								1			0
								1			0
								0			0
								0			0
								1			0
								0			1
								0			0
								0			0
								0			0
								1			0
								1			0
								0			0
								0			0
								0			0
								1			1
								0			0
								1			1
								0			0
								0			0
								0			0
								0			0
								0			0
								1			0
								1			0
								1			1
								1			1
								1			1
								1			1
								0			-
								1			1
								1			1
								1			1
								1			1
								1			1
								1			1
								1			1
								1			1
								1			0
								0			0
								0			0
								1			0
								0			0
								0			0
								0			0
								0			0
								0			0
								0			0
								0			0
								0			0
								0			0
								0			0
								0			0
								0			0
								0			0
								0			0
								0			0
								1			0
								0			0
								0			0
								1			0
								0			0
								1			0
								0			0
								1			0
								1			0
								1			0
								1			0
								0			0
								0			0
								0			0
								0			0
								0			0
								1			0
								0			0
								0			0
								1			0
								0			0
								0			0
								0			0
								0			0
								1			1
								1			1
								1			1
								1			1
								1			1
								1			1
								1			1
								1			1
								0			0
								0			0
								0			0
								1			1
								0			0
								0			0
								0			0
								0			0
								0			0
								0			0
								0			0
								0			0
								0			0
								0			0
								0			0
								0			0
								0			0
								0			0
								0			0
								-			0
								1			1
								1			1
								0			0
								1			0
								1			1
								1			0
								1			1
								0			0
								0			0
								1			1
								1			1
								1			1
								-			-
								Tdurum_contig54854_547			IAAV9039
								4B			1B
								55.6			57.5999
								1			1
								1			1
								1			1
								1			1
								1			1
								1			1
								1			1
								1			1
								1			1
								1			1
								1			1
								1			1
								1			1
								1			1
								1			1
								1			1
								1			1
								1			1
								0			0
								1			1
								1			1
								1			1
								1			1
								1			1
								1			1
								1			1
								1			1
								0			0
								0			0
								0			0
								0			0
								1			0
								0			0
								0			0
								1			0
								0			0
								1			0
								0			0
								0			0
								0			0
								0			0
								1			0
								1			0
								1			0
								0			0
								1			0
								1			0
								1			0
								0			0
								1			0
								0			0
								0			0
								0			0
								0			0
								0			0
								0			0
								0			0
								0			0
								0			0
								0			0
								0			0
								0			0
								0			0
								0			0
								0			0
								0			0
								0			0
								0			0
								0			0
								0			0
								0			0
								0			0
								0			0
								0			0
								1			0
								0			0
								0			0
								0			0
								0			0
								0			0
								0			0
								0			0
								0			0
								0			0
								0			0
								1			1
								1			1
								1			1
								1			1
								1			1
								0			1
								1			1
								1			1
								1			1
								1			1
								1			1
								0			0
								1			1
								1			1
								1			1
								1			1
								1			1
								1			1
								0			0
								1			0
								0			0
								0			0
								0			0
								0			0
								0			0
								0			0
								0			0
								0			0
								1			0
								0			0
								1			0
								0			0
								1			1
								1			1
								1			0
								1			0
								1			0
								1			0
								1			0
								1			0
								1			0
								1			0
								1			0
								1			0
								1			0
								1			0
								1			0
								1			0
								0			0
								0			0
								1			0
								1			0
								1			0
								1			0
								1			0
								1			0
								1			0
								1			0
								1			0
								1			0
								1			0
								1			0
								1			0
								1			0
								1			0
								1			1
								0			0
								1			0
								1			0
								0			0
								0			0
								0			0
								0			0
								0			0
								0			0
								0			0
								1			0
								1			0
								1			0
								1			0
								1			0
								-			0
								0			0
								0			0
								0			0
								1			1
								1			1
								1			1
								1			0
								0			0
								1			1
								1			0
								0			0
								0			0
								0			0
								0			0
								0			0
								0			0
								0			0
								0			0
								0			0
								0			0
								0			0
								0			0
								0			0
								0			0
								0			0
								1			0
								1			0
								1			0
								0			0
								0			0
								0			0
								0			0
								0			0
								0			0
								0			0
								0			0
								0			0
								0			0
								0			0
								0			0
								0			0
								1			0
								1			0
								0			0
								0			0
								0			0
								1			0
								1			1
								1			0
								0			0
								0			1
								0			1
								0			1
								0			1
								0			1
								0			1
								0			1
								0			1
								0			1
								1			0
								1			0
								0			0
								0			0
								0			0
								0			0
								0			0
								0			0
								0			0
								1			1
								0			0
								0			0
								0			0
								0			0
								0			0
								1			1
								1			0
								1			1
								1			0
								1			0
								1			0
								1			1
								0			0
								0			0
								1			0
								1			-
								1			0
								1			0
								0			0
								0			0
								1			0
								0			1
								0			0
								0			0
								0			0
								1			0
								1			0
								0			0
								0			0
								0			0
								1			1
								0			0
								1			1
								0			0
								0			0
								0			0
								0			0
								0			0
								1			0
								1			0
								1			1
								1			1
								1			1
								1			1
								0			-
								1			1
								1			1
								1			1
								1			1
								1			1
								1			1
								1			1
								1			1
								1			0
								0			0
								0			0
								1			0
								0			0
								0			0
								0			0
								0			0
								0			0
								0			0
								0			0
								0			0
								0			0
								0			0
								0			0
								0			0
								0			0
								0			0
								0			0
								1			0
								0			0
								0			0
								1			0
								0			0
								1			0
								0			0
								1			0
								1			0
								1			0
								1			0
								0			0
								0			0
								0			0
								0			0
								0			0
								1			0
								0			0
								0			0
								1			0
								0			0
								0			0
								0			0
								0			0
								1			1
								1			1
								1			1
								1			1
								1			1
								1			1
								1			1
								1			1
								0			0
								0			0
								0			0
								1			1
								0			0
								0			0
								0			0
								0			0
								0			0
								0			0
								0			0
								0			0
								0			0
								0			0
								0			0
								0			0
								0			0
								0			0
								0			0
								-			0
								1			1
								1			1
								0			0
								1			0
								1			1
								1			0
								1			1
								0			0
								0			0
								1			1
								1			1
								1			1
								-			-
								Tdurum_contig54854_547			IAAV9039
								4B			1B
								55.6			57.5999
								1			1
								1			1
								1			1
								1			1
								1			1
								1			1
								1			1
								1			1
								1			1
								1			1
								1			1
								1			1
								1			1
								1			1
								1			1
								1			1
								1			1
								1			1
								0			0
								1			1
								1			1
								1			1
								1			1
								1			1
								1			1
								1			1
								1			1
								0			0
								0			0
								0			0
								0			0
								1			0
								0			0
								0			0
								1			0
								0			0
								1			0
								0			0
								0			0
								0			0
								0			0
								1			0
								1			0
								1			0
								0			0
								1			0
								1			0
								1			0
								0			0
								1			0
								0			0
								0			0
								0			0
								0			0
								0			0
								0			0
								0			0
								0			0
								0			0
								0			0
								0			0
								0			0
								0			0
								0			0
								0			0
								0			0
								0			0
								0			0
								0			0
								0			0
								0			0
								0			0
								0			0
								0			0
								1			0
								0			0
								0			0
								0			0
								0			0
								0			0
								0			0
								0			0
								0			0
								0			0
								0			0
								1			1
								1			1
								1			1
								1			1
								1			1
								0			1
								1			1
								1			1
								1			1
								1			1
								1			1
								0			0
								1			1
								1			1
								1			1
								1			1
								1			1
								1			1
								0			0
								1			0
								0			0
								0			0
								0			0
								0			0
								0			0
								0			0
								0			0
								0			0
								1			0
								0			0
								1			0
								0			0
								1			1
								1			1
								1			0
								1			0
								1			0
								1			0
								1			0
								1			0
								1			0
								1			0
								1			0
								1			0
								1			0
								1			0
								1			0
								1			0
								0			0
								0			0
								1			0
								1			0
								1			0
								1			0
								1			0
								1			0
								1			0
								1			0
								1			0
								1			0
								1			0
								1			0
								1			0
								1			0
								1			0
								1			1
								0			0
								1			0
								1			0
								0			0
								0			0
								0			0
								0			0
								0			0
								0			0
								0			0
								1			0
								1			0
								1			0
								1			0
								1			0
								-			0
								0			0
								0			0
								0			0
								1			1
								1			1
								1			1
								1			0
								0			0
								1			1
								1			0
								0			0
								0			0
								0			0
								0			0
								0			0
								0			0
								0			0
								0			0
								0			0
								0			0
								0			0
								0			0
								0			0
								0			0
								0			0
								1			0
								1			0
								1			0
								0			0
								0			0
								0			0
								0			0
								0			0
								0			0
								0			0
								0			0
								0			0
								0			0
								0			0
								0			0
								0			0
								1			0
								1			0
								0			0
								0			0
								0			0
								1			0
								1			1
								1			0
								0			0
								0			1
								0			1
								0			1
								0			1
								0			1
								0			1
								0			1
								0			1
								0			1
								1			0
								1			0
								0			0
								0			0
								0			0
								0			0
								0			0
								0			0
								0			0
								1			1
								0			0
								0			0
								0			0
								0			0
								0			0
								1			1
								1			0
								1			1
								1			0
								1			0
								1			0
								1			1
								0			0
								0			0
								1			0
								1			-
								1			0
								1			0
								0			0
								0			0
								1			0
								0			1
								0			0
								0			0
								0			0
								1			0
								1			0
								0			0
								0			0
								0			0
								1			1
								0			0
								1			1
								0			0
								0			0
								0			0
								0			0
								0			0
								1			0
								1			0
								1			1
								1			1
								1			1
								1			1
								0			-
								1			1
								1			1
								1			1
								1			1
								1			1
								1			1
								1			1
								1			1
								1			0
								0			0
								0			0
								1			0
								0			0
								0			0
								0			0
								0			0
								0			0
								0			0
								0			0
								0			0
								0			0
								0			0
								0			0
								0			0
								0			0
								0			0
								0			0
								1			0
								0			0
								0			0
								1			0
								0			0
								1			0
								0			0
								1			0
								1			0
								1			0
								1			0
								0			0
								0			0
								0			0
								0			0
								0			0
								1			0
								0			0
								0			0
								1			0
								0			0
								0			0
								0			0
								0			0
								1			1
								1			1
								1			1
								1			1
								1			1
								1			1
								1			1
								1			1
								0			0
								0			0
								0			0
								1			1
								0			0
								0			0
								0			0
								0			0
								0			0
								0			0
								0			0
								0			0
								0			0
								0			0
								0			0
								0			0
								0			0
								0			0
								0			0
								-			0
								1			1
								1			1
								0			0
								1			0
								1			1
								1			0
								1			1
								0			0
								0			0
								1			1
								1			1
								1			1
								-			-
								Tdurum_contig54854_547			IAAV9039
								4B			1B
								55.6			57.5999
								1			1
								1			1
								1			1
								1			1
								1			1
								1			1
								1			1
								1			1
								1			1
								1			1
								1			1
								1			1
								1			1
								1			1
								1			1
								1			1
								1			1
								1			1
								0			0
								1			1
								1			1
								1			1
								1			1
								1			1
								1			1
								1			1
								1			1
								0			0
								0			0
								0			0
								0			0
								1			0
								0			0
								0			0
								1			0
								0			0
								1			0
								0			0
								0			0
								0			0
								0			0
								1			0
								1			0
								1			0
								0			0
								1			0
								1			0
								1			0
								0			0
								1			0
								0			0
								0			0
								0			0
								0			0
								0			0
								0			0
								0			0
								0			0
								0			0
								0			0
								0			0
								0			0
								0			0
								0			0
								0			0
								0			0
								0			0
								0			0
								0			0
								0			0
								0			0
								0			0
								0			0
								0			0
								1			0
								0			0
								0			0
								0			0
								0			0
								0			0
								0			0
								0			0
								0			0
								0			0
								0			0
								1			1
								1			1
								1			1
								1			1
								1			1
								0			1
								1			1
								1			1
								1			1
								1			1
								1			1
								0			0
								1			1
								1			1
								1			1
								1			1
								1			1
								1			1
								0			0
								1			0
								0			0
								0			0
								0			0
								0			0
								0			0
								0			0
								0			0
								0			0
								1			0
								0			0
								1			0
								0			0
								1			1
								1			1
								1			0
								1			0
								1			0
								1			0
								1			0
								1			0
								1			0
								1			0
								1			0
								1			0
								1			0
								1			0
								1			0
								1			0
								0			0
								0			0
								1			0
								1			0
								1			0
								1			0
								1			0
								1			0
								1			0
								1			0
								1			0
								1			0
								1			0
								1			0
								1			0
								1			0
								1			0
								1			1
								0			0
								1			0
								1			0
								0			0
								0			0
								0			0
								0			0
								0			0
								0			0
								0			0
								1			0
								1			0
								1			0
								1			0
								1			0
								-			0
								0			0
								0			0
								0			0
								1			1
								1			1
								1			1
								1			0
								0			0
								1			1
								1			0
								0			0
								0			0
								0			0
								0			0
								0			0
								0			0
								0			0
								0			0
								0			0
								0			0
								0			0
								0			0
								0			0
								0			0
								0			0
								1			0
								1			0
								1			0
								0			0
								0			0
								0			0
								0			0
								0			0
								0			0
								0			0
								0			0
								0			0
								0			0
								0			0
								0			0
								0			0
								1			0
								1			0
								0			0
								0			0
								0			0
								1			0
								1			1
								1			0
								0			0
								0			1
								0			1
								0			1
								0			1
								0			1
								0			1
								0			1
								0			1
								0			1
								1			0
								1			0
								0			0
								0			0
								0			0
								0			0
								0			0
								0			0
								0			0
								1			1
								0			0
								0			0
								0			0
								0			0
								0			0
								1			1
								1			0
								1			1
								1			0
								1			0
								1			0
								1			1
								0			0
								0			0
								1			0
								1			-
								1			0
								1			0
								0			0
								0			0
								1			0
								0			1
								0			0
								0			0
								0			0
								1			0
								1			0
								0			0
								0			0
								0			0
								1			1
								0			0
								1			1
								0			0
								0			0
								0			0
								0			0
								0			0
								1			0
								1			0
								1			1
								1			1
								1			1
								1			1
								0			-
								1			1
								1			1
								1			1
								1			1
								1			1
								1			1
								1			1
								1			1
								1			0
								0			0
								0			0
								1			0
								0			0
								0			0
								0			0
								0			0
								0			0
								0			0
								0			0
								0			0
								0			0
								0			0
								0			0
								0			0
								0			0
								0			0
								0			0
								1			0
								0			0
								0			0
								1			0
								0			0
								1			0
								0			0
								1			0
								1			0
								1			0
								1			0
								0			0
								0			0
								0			0
								0			0
								0			0
								1			0
								0			0
								0			0
								1			0
								0			0
								0			0
								0			0
								0			0
								1			1
								1			1
								1			1
								1			1
								1			1
								1			1
								1			1
								1			1
								0			0
								0			0
								0			0
								1			1
								0			0
								0			0
								0			0
								0			0
								0			0
								0			0
								0			0
								0			0
								0			0
								0			0
								0			0
								0			0
								0			0
								0			0
								0			0
								-			0
								1			1
								1			1
								0			0
								1			0
								1			1
								1			0
								1			1
								0			0
								0			0
								1			1
								1			1
								1			1
								-			-
								Tdurum_contig54854_547			IAAV9039
								4B			1B
								55.6			57.5999
								1			1
								1			1
								1			1
								1			1
								1			1
								1			1
								1			1
								1			1
								1			1
								1			1
								1			1
								1			1
								1			1
								1			1
								1			1
								1			1
								1			1
								1			1
								0			0
								1			1
								1			1
								1			1
								1			1
								1			1
								1			1
								1			1
								1			1
								0			0
								0			0
								0			0
								0			0
								1			0
								0			0
								0			0
								1			0
								0			0
								1			0
								0			0
								0			0
								0			0
								0			0
								1			0
								1			0
								1			0
								0			0
								1			0
								1			0
								1			0
								0			0
								1			0
								0			0
								0			0
								0			0
								0			0
								0			0
								0			0
								0			0
								0			0
								0			0
								0			0
								0			0
								0			0
								0			0
								0			0
								0			0
								0			0
								0			0
								0			0
								0			0
								0			0
								0			0
								0			0
								0			0
								0			0
								1			0
								0			0
								0			0
								0			0
								0			0
								0			0
								0			0
								0			0
								0			0
								0			0
								0			0
								1			1
								1			1
								1			1
								1			1
								1			1
								0			1
								1			1
								1			1
								1			1
								1			1
								1			1
								0			0
								1			1
								1			1
								1			1
								1			1
								1			1
								1			1
								0			0
								1			0
								0			0
								0			0
								0			0
								0			0
								0			0
								0			0
								0			0
								0			0
								1			0
								0			0
								1			0
								0			0
[truncated: 22,064 more rows]
